# Supplementary material for: Comparative analysis of the complete mitogenomes of Camellia sinensis var. sinensis and C. sinensis var. assamica provide insights into evolution and phylogeny relationship
Source: Front Plant Sci. 2024 Aug 22;15:1396389. doi: 10.3389/fpls.2024.1396389 (PMC11374768; doi:10.3389/fpls.2024.1396389)
Supplement: Supplementary file 3 [file Table1.xls]

## Sheet: Table.S1
Table S1. Sequencing raw data with using a combination of Illumina and PacBio technology
Illumina raw data
Sample_ID	Total Illumina reads	Total Illumina Bases	Total Reads with Ns	N Reads%	A%	T%	C%	G%	N%	Error%	Q20%	Q30%	GC%
DHP	60364362	8998790348	4424	0.01	32.37	32.17	17.76	17.7	0	0.0427	96.95	91.72	35.46
RG	55919188	8354339558	5796	0.01	32.41	32.29	17.68	17.61	0	0.0445	96.48	90.67	35.29
PacBio raw data
Sample_ID	Total PacBio reads number	Total PacBio bases	Largest	N50	N90	Average length
DHP	1008363	5073587189	158327	12717	1988	5032
RG	652559	4964603030	158035	17548	3185	7608

## Sheet: Table.S2
Table S2. Known functional genes in six Camellia . sinensis mitogenomes
	Group of genes	C. sinensis var. sinensis (Chinary type)										C. sinensis var. assamica (Assamica type)
												Chinese Assamica type															Indian Assamica type
		CSSDHP					CSSRG					CSAOL					CSAOM					CSAMK					CSAMH
		Name of gene
Core gene	ATP synthase	atp1 atp4 atp6 atp8(x2) atp9(x2)					atp1 atp4(x2) atp6 atp8 atp9					atp1 atp4 atp6 atp8 atp9(x3)					atp1 atp4(x2) atp6 atp8 atp9					atp1 atp4 atp6 atp8 atp9					atp1 atp4 atp6 atp9
	NADH dehydrogenase	nad1**** nad2**** nad3 nad4** nad5**** nad6(x2) nad7****(x2) nad9 nad4L*					nad1**** nad2**** nad3 nad4** nad5 nad6 nad7****nad9 nad4L(x2)					nad1**** nad2**** nad3 nad4*** nad5**** nad6 nad7 nad9 nad4L					nad1**** nad2**** nad3 nad4** nad5**** nad6 nad7**** nad9 nad4L(x2)					nad1**** nad2**** nad3 nad4** nad5**** nad6 nad7*** nad9 nad4L					nad1**** nad2**** nad3 nad4** nad5**** nad6 nad4L
	Cytochrome cbiogenesis	cob					cob(x2)					cob					cob					cob					cob
	Ubiquinol cytochromre creductase	ccmC ccmFN ccmFC* ccmB					ccmB ccmFC* ccmFN ccmC(x2)					ccmB ccmFC* ccmFN ccmC					ccmB ccmFC* ccmFN ccmC(x2)					ccmB ccmFC* ccmFN ccmC					ccmB ccmFC* ccmFN ccmC
	Cytochromre coxidase	cox1 cox2 cox3(x2)					cox1 cox2(x2) cox3					cox1 cox2 cox3					cox1 cox2 cox3					cox1* cox2 cox3					cox2
	Maturases	matR					matR					matR					matR					matR					matR
Variable gene	Transport membrane protein	mttB					mttB					mttB					mttB					mttB					mttB
	Large subunit of ribosome	rpl2* rpl5 rpl10 rpl16					rpl2* rpl5(x2) rpl10 rpl16					rpl2**(x2) rpl5 rpl10 rpl16(x2)					rpl2** rpl5 rpl10 rpl16					rpl2* rpl5 rpl10 rpl16					rpl5 rpl10
	Small subun it of ribosome	rps1(x2) rps3* rps4(x2) rps7 rps12 rps13 rps14 rps19					rps1 rps3 rps4 rps7(x2) rps12 rps13(x2) rps14(x2) rps19					rps1 rps3*(x3) rps4 rps7 rps12 rps13 rps14 rps19(x4)					rps1 rps3* rps4 rps7 rps12 rps13 rps14 rps19(x2)					rps1 rps3 rps4 rps7 rps12 rps13 rps14 rps19(x2)					rps1 rps4 rps7 rps12 rps13(x2) rps14 rps19(x2)
	Succinate dehydrogenasse	sdh3 sdh4(x2)					sdh3 sdh4					sdh3 sdh4					sdh3 sdh4					sdh3* sdh3 sdh4					sdh3
rRNA gene	Ribosome RNA	rrna5 rrna18 rrna26					rrna5 rrna18 rrna26(x2)					rrna5 rrna18(x2) rrna26					rrna5 rrna18 rrna26					rrna5 rrna18 rrna26					rrna5 rrna18 rrna26
tRNA gene	Transfer RNA	trnM-CAT(x5) trnT-TGT*(x2) trnI-GAT*(x2) trnV-GAC trnA-TGC* trnS-TGA*(x2) trnF-AAA trnP-TGG(x3) trnF-GAA(x2) trnS-GCT(x2) trnQ-TTG trnG-GCC trnW-CCA trnH-GTG trnE-TTC trnK-TTT trnY-GTA trnN-GTT trnC-GCA trnT-GGT* trnS-CGA(x2) trnD-GTC(x2)					trnM-CAT(x7) trnT-TGT*(x3) trnI-GAT*(x2) trnV-GAC trnA-TGC* trnS-TGA*(x2) trnF-AAA trnP-TGG(x3) trnF-GAA(x2) trnS-GCT(x2) trnQ-TTG trnG-GCC trnW-CCA trnH-GTG trnE-TTC trnK-TTT trnY-GTA trnN-GTT trnC-GCA(x2) trnT-GGT* trnS-CGA trnD-GTC					trnM-CAT(x4) trnT-TGT* trnI-GAT*(x2) trnV-GAC trnA-TGC* trnS-TGA*(x3) trnP-TGG(x2) trnF-GAA trnS-GCT(x2) trnQ-TTG trnG-GCC trnW-CCA trnH-GTG trnE-TTC trnK-TTT trnY-GTA trnN-GTT(x2) trnC-GCA(x2) trnT-GGT* trnD-GTC					trnM-CAT(x5) trnT-TGT* trnI-GAT*(x2) trnV-GAC trnA-TGC* trnS-TGA*(x2) trnP-TGG(x2) trnF-GAA trnS-GCT(x2) trnQ-TTG trnG-GCC trnW-CCA trnH-GTG trnE-TTC trnK-TTT trnY-GTA trnN-GTT trnC-GCA(x2) trnT-GGT* trnS-CGA trnD-GTC					trnM-CAT(x4) trnV-GAC trnP-TGG(x3) trnF-GAA(x2) trnS-GCT trnG-GCC trnW-CCA trnH-GTG trnE-TTC(x2) trnK-TTT trnY-GTA(x2) trnN-GTT trnC-GCA(x2) trnD-GTC					trnM-CAT(x4) trnI-GAT*(x2) trnV-GAC trnA-TGC trnS-TGA*(x3) trnF-AAA trnP-TGG trnF-GAA trnS-GCT(x2) trnK-TTT trnY-GTA trnN-GTT(x2) trnC-GCA trnS-CGA trnD-GTC
Note: The symbol * indicated that the gene had introns, and the number of symbols * indicated the number of introns. The number in parentheses indicated the number of gene.

## Sheet: Table.S3
Table S3. Distribution of the different long sequence repeats in six Camellia . sinensis mitogenomes
C. sinensis var. sinensis (Chinary type)																		C. sinensis var. assamica (Assamica type)
																		Chinese Assamica type																											Indian Assamica type
CSSDHP									CSSRG									OL989850									OM809792									MK574876-7									MH376284
ID	Length	Type	Repeat A start	Repeat A end	Repeat B start	Repeat B end	Hamming	E-value	ID	Length	Type	Repeat A start	Repeat A end	Repeat B start	Repeat B end	Hamming	E-value	ID	Length	Type	Repeat A start	Repeat A end	Repeat B start	Repeat B end	Hamming	E-value	ID	Length	Type	Repeat A start	Repeat A end	Repeat B start	Repeat B end	Hamming	E-value	ID	Length	Type	Repeat A start	Repeat A end	Repeat B start	Repeat B end	Hamming	E-value	ID	Length	Type	Repeat A start	Repeat A end
R1	395	F	296276	296670	588634	589028	3	5.57e-218	R1	395	P	486750	487144	859277	859671	3	4.68e-218	R1	409	F	359966	360374	931594	932002	3	2.3e-226	R1	409	P	328467	328875	718696	719104	3	1.65e-226	R1	2226	F	389377	391602	391703	393928	3	0	R1	163	P	356401	356563
R2	377	F	296262	296638	588620	588996	3	3.32e-207	R2	377	P	486782	487158	859263	859639	3	2.79e-207	R2	409	P	754334	754742	931594	932002	3	2.3e-226	R2	182	F	63419	63600	213252	213433	3	6.69e-91	R2	409	P	17993	18401	225173	225581	3	1.52e-226	R2	130	F	17173	17302
R3	335	P	473292	473626	532953	533287	3	4.51e-182	R3	335	P	743885	744219	803544	803878	3	3.79e-182	R3	409	P	504629	505037	931594	932002	3	2.3e-226	R3	163	F	306487	306649	613159	613321	3	1.32e-79	R3	333	P	151959	152291	200475	200807	3	4.68e-181	R3	130	F	104193	104322
R4	224	F	610688	610911	756331	756554	3	9.04e-116	R4	224	F	561187	561410	881339	881562	3	7.6e-116	R4	182	P	193861	194042	397804	397985	3	9.35e-91	R4	140	P	92264	92403	211124	211263	3	5.86e-66	R4	256	F	277149	277404	364053	364308	3	4.84e-135	R4	115	P	356456	356570
R5	224	P	610688	610911	1052171	1052394	3	9.04e-116	R5	126	P	301449	301574	744892	745017	3	1.34e-57	R5	163	F	573616	573778	953819	953981	3	1.84e-79	R5	120	P	562488	562607	656884	657003	3	4.04e-54	R5	163	P	55318	55480	455902	456064	3	1.22e-79	R5	107	P	373999	374105
R6	126	F	288092	288217	392917	393042	3	1.6e-57	R6	126	P	626414	626539	744892	745017	3	1.34e-57	R6	141	F	573644	573784	953847	953987	3	2.09e-66	R6	115	F	306542	306656	613214	613328	3	3.64e-51	R6	130	F	136573	136702	545418	545547	3	4.53e-60	R6	98	F	373312	373409
R7	126	P	14626	14751	474293	474418	3	1.6e-57	R7	126	P	398466	398591	495208	495333	3	1.34e-57	R7	140	F	222710	222849	399974	400113	3	8.19e-66	R7	107	F	104134	104240	222717	222823	3	1.92e-46	R7	115	P	55373	55487	455895	456009	3	3.36e-51	R7	95	P	260367	260461
R8	122	F	288106	288227	392931	393052	3	3.71e-55	R8	122	P	398480	398601	495198	495319	3	3.12e-55	R8	120	P	709579	709698	1038220	1038339	3	5.65e-54	R8	104	F	71653	71756	831927	832030	3	1.13e-44	R8	107	P	152359	152465	200021	200127	3	1.77e-46	R8	90	F	138872	138961
R9	118	F	611387	611504	952630	952747	3	8.6e-53	R9	118	F	232729	232846	882038	882155	3	7.22e-53	R9	104	P	67948	68051	202095	202198	3	1.57e-44	R9	102	P	214391	214492	665781	665882	3	1.7e-43	R9	104	P	323147	323250	560615	560718	3	1.04e-44	R9	89	F	527061	527149
R10	118	P	611387	611504	855978	856095	3	8.6e-53	R10	104	P	96851	96954	598961	599064	3	1.32e-44	R10	102	F	396745	396846	718476	718577	3	2.37e-43	R10	100	P	214400	214499	665774	665873	3	2.56e-42	R10	98	F	136448	136545	200717	200814	3	3.55e-41	R10	89	P	160720	160808
R11	104	F	166479	166582	1014527	1014630	3	1.57e-44	R11	101	F	341801	341901	572375	572475	3	7.75e-43	R11	98	P	227613	227710	296458	296555	3	5.38e-41	R11	98	F	97174	97271	778226	778323	3	3.85e-41	R11	94	F	258847	258940	487521	487614	3	8.02e-39	R11	87	P	374089	374175
R12	104	P	166479	166582	794095	794198	3	1.57e-44	R12	101	F	572375	572475	666766	666866	3	7.75e-43	R12	97	F	48746	48842	71217	71313	3	2.09e-40	R12	97	F	828665	828761	851136	851232	3	1.49e-40	R12	90	P	509189	509278	682777	682866	3	1.8e-36	R12	87	P	325046	325132
R13	99	F	611363	611461	952606	952704	3	1.39e-41	R13	99	F	232705	232803	882014	882112	3	1.17e-41	R13	94	F	2030	2123	175566	175659	3	1.21e-38	R13	95	P	104410	104504	582780	582874	3	2.24e-39	R13	89	F	13078	13166	46970	47058	3	6.96e-36	R13	86	P	422072	422157
R14	99	F	516217	516315	767490	767588	3	1.39e-41	R14	99	F	572346	572444	786808	786906	3	1.17e-41	R14	89	F	693373	693461	772189	772277	3	1.05e-35	R14	94	P	45130	45223	897861	897954	3	8.69e-39	R14	87	P	156823	156909	487333	487419	3	1.04e-34	R14	84	P	260353	260436
R15	99	P	516217	516315	1041137	1041235	3	1.39e-41	R15	98	P	392213	392310	795816	795913	3	4.52e-41	R15	89	F	522484	522572	693373	693461	3	1.05e-35	R15	94	P	45130	45223	149624	149717	3	8.69e-39	R15	87	P	152449	152535	199951	200037	3	1.04e-34	R15	77	F	55165	55241
R16	99	P	611363	611461	856021	856119	3	1.39e-41	R16	97	F	77661	77757	100196	100292	3	1.75e-40	R16	89	F	273834	273922	926685	926773	3	1.05e-35	R16	89	F	333690	333778	800848	800936	3	7.54e-36	R16	78	F	286930	287007	456747	456824	3	1.95e-29	R16	69	F	54894	54962
R17	98	P	386664	386761	525225	525322	3	5.39e-41	R17	89	F	504607	504695	511041	511129	3	8.86e-36	R17	89	P	342431	342519	693373	693461	3	1.05e-35	R17	89	F	233554	233642	701158	701246	3	7.54e-36	R17	77	F	70327	70403	594512	594588	3	7.52e-29	R17	68	F	240261	240328
R18	97	F	147293	147389	169824	169920	3	2.09e-40	R18	89	P	245740	245828	854369	854457	3	8.86e-36	R18	84	F	396770	396853	718501	718584	3	9.06e-33	R18	82	P	167661	167742	581726	581807	3	9.63e-32	R18	75	P	387075	387149	682804	682878	3	1.11e-27	R18	67	F	310095	310161
R19	96	F	725005	725100	1039047	1039142	3	8.09e-40	R19	87	P	18450	18536	786620	786706	3	1.32e-34	R19	77	F	291797	291873	315994	316070	3	1.14e-28	R19	80	P	167671	167750	581718	581797	3	1.43e-30	R19	75	P	385014	385088	682804	682878	3	1.11e-27	R19	67	P	349958	350024
R20	96	F	1600	1695	769583	769678	3	8.09e-40	R20	85	P	221748	221832	893885	893969	3	1.97e-33	R20	77	P	291797	291873	798638	798714	3	1.14e-28	R20	79	P	292392	292470	657128	657206	3	5.5e-30	R20	70	P	300831	300900	577958	578027	3	9.22e-25	R20	66	P	19217	19282
R21	96	F	71224	71319	769583	769678	3	8.09e-40	R21	80	F	569449	569528	785529	785608	3	1.68e-30	R21	77	P	291797	291873	548933	549009	3	1.14e-28	R21	77	P	674711	674787	782897	782973	3	8.14e-29	R21	69	F	199012	199080	594791	594859	3	3.53e-24	R21	66	P	106237	106302
R22	96	P	71224	71319	1039047	1039142	3	8.09e-40	R22	80	P	221757	221836	893881	893960	3	1.68e-30	R22	75	F	634562	634636	709827	709901	3	1.68e-27	R22	75	P	167688	167762	355809	355883	3	1.2e-27	R22	69	F	258768	258836	487446	487514	3	3.53e-24	R22	64	P	18149	18212
R23	96	P	1600	1695	1039047	1039142	3	8.09e-40	R23	76	F	232665	232740	881974	882049	3	3.68e-28	R23	75	P	443470	443544	904588	904662	3	1.68e-27	R23	70	F	541556	541625	852478	852547	3	9.98e-25	R23	69	P	143647	143715	301913	301981	3	3.53e-24	R23	64	P	105169	105232
R24	96	P	725005	725100	769583	769678	3	8.09e-40	R24	75	F	186374	186448	832241	832315	3	1.41e-27	R24	70	P	47431	47500	1017288	1017357	3	1.4e-24	R24	69	F	103126	103194	674996	675064	3	3.82e-24	R24	68	P	123097	123164	682804	682871	3	1.35e-23	R24	63	F	310095	310157
R25	89	F	272308	272396	278736	278824	3	1.05e-35	R25	70	F	232466	232535	881761	881830	3	1.17e-24	R25	69	F	233570	233638	316279	316347	3	5.35e-24	R25	69	F	530958	531026	851404	851472	3	3.82e-24	R25	68	P	300841	300908	577950	578017	3	1.35e-23	R25	62	P	341134	341195
R26	89	F	583726	583814	842996	843084	3	1.05e-35	R26	70	F	52159	52228	76340	76409	3	1.17e-24	R26	69	P	48506	48574	1006690	1006758	3	5.35e-24	R26	68	P	167688	167755	510403	510470	3	1.46e-23	R26	67	P	177516	177582	462441	462507	3	5.16e-23	R26	60	F	231716	231775
R27	89	P	583726	583814	965641	965729	3	1.05e-35	R27	69	F	801768	801836	886681	886749	3	4.49e-24	R27	69	P	233570	233638	798361	798429	3	5.35e-24	R27	68	P	64846	64913	102948	103015	3	1.46e-23	R27	66	F	278331	278396	695943	696008	3	1.97e-22	R27	60	F	473176	473235
R28	87	P	88070	88156	516029	516115	3	1.57e-34	R28	69	F	572267	572335	786733	786801	3	4.49e-24	R28	69	P	233570	233638	548656	548724	3	5.35e-24	R28	67	F	464453	464519	606848	606914	3	5.59e-23	R28	66	P	136249	136314	543438	543503	3	1.97e-22	R28	58	F	310043	310100
R29	85	F	623234	623318	866992	867076	3	2.35e-33	R29	69	P	558595	558663	801768	801836	3	4.49e-24	R29	68	F	443477	443544	986135	986202	3	2.05e-23	R29	66	P	290999	291064	523571	523636	3	2.14e-22	R29	65	P	300262	300326	578536	578600	3	7.53e-22	R29	58	F	54964	55021
R30	85	P	623234	623318	941649	941733	3	2.35e-33	R30	68	F	52169	52236	76350	76417	3	1.72e-23	R30	68	P	47441	47508	1017280	1017347	3	2.05e-23	R30	65	F	542134	542198	853052	853116	3	8.16e-22	R30	65	P	136448	136512	151985	152049	3	7.53e-22	R30	58	P	87979	88036
R31	80	F	514930	515009	764593	764672	3	2e-30	R31	68	P	592095	592162	801590	801657	3	1.72e-23	R31	68	P	195288	195355	233392	233459	3	2.05e-23	R31	65	P	88203	88267	897861	897925	3	8.16e-22	R31	64	P	174348	174411	544508	544571	3	2.87e-21	R31	58	P	961	1018
R32	80	P	514930	515009	1044053	1044132	3	2e-30	R32	68	P	186374	186441	217868	217935	3	1.72e-23	R32	67	P	580018	580084	1057606	1057672	3	7.82e-23	R32	65	P	88203	88267	149624	149688	3	8.16e-22	R32	62	P	170743	170804	471270	471331	3	4.17e-20	R32	58	P	189737	189794
R33	78	P	405245	405322	504814	504891	3	2.96e-29	R33	67	P	57420	57486	133381	133447	3	6.57e-23	R33	67	P	891177	891243	1049224	1049290	3	7.82e-23	R33	64	F	292064	292127	812121	812184	3	3.11e-21	R33	60	F	70280	70339	100885	100944	3	6.04e-19	R33	57	F	313985	314041
R34	76	F	611323	611398	952566	952641	3	4.38e-28	R34	66	F	333514	333579	909642	909707	3	2.51e-22	R34	66	F	635964	636029	999303	999368	3	2.99e-22	R34	64	P	64827	64890	102971	103034	3	3.11e-21	R34	60	P	59984	60043	674259	674318	3	6.04e-19	R34	56	F	357559	357614
R35	76	P	611323	611398	856084	856159	3	4.38e-28	R35	66	F	658479	658544	909642	909707	3	2.51e-22	R35	65	F	2059	2123	218645	218709	3	1.14e-21	R35	63	P	589153	589215	657132	657194	3	1.19e-20	R35	59	F	233069	233127	286499	286557	3	2.3e-18	R35	56	P	324927	324982
R36	75	F	561650	561724	906307	906381	3	1.68e-27	R36	66	P	13651	13716	537476	537541	3	2.51e-22	R36	65	P	46862	46926	1017866	1017930	3	1.14e-21	R36	63	P	562553	562615	656876	656938	3	1.19e-20	R36	59	P	365087	365145	599766	599824	3	2.3e-18	R36	53	P	110916	110968
R37	75	P	561650	561724	902359	902433	3	1.68e-27	R37	65	F	341801	341865	786837	786901	3	9.59e-22	R37	64	F	262587	262650	634901	634964	3	4.35e-21	R37	62	F	457678	457739	598035	598096	3	4.52e-20	R37	59	P	9154	9212	428583	428641	3	2.3e-18	R37	53	P	23897	23949
R38	70	F	611110	611179	952367	952436	3	1.4e-24	R38	65	F	666766	666830	786837	786901	3	9.59e-22	R38	64	P	195269	195332	233415	233478	3	4.35e-21	R38	61	F	159159	159219	793235	793295	3	1.72e-19	R38	59	P	346348	346406	352216	352274	3	2.3e-18	R38	53	P	310095	310147
R39	70	F	121785	121854	145972	146041	3	1.4e-24	R39	65	F	51586	51650	75771	75835	3	9.59e-22	R39	63	F	597717	597779	709827	709889	3	1.66e-20	R39	61	P	526071	526131	583403	583463	3	1.72e-19	R39	58	F	561705	561762	692086	692143	3	8.72e-18	R39	52	F	407528	407579
R40	70	P	611110	611179	856289	856358	3	1.4e-24	R40	65	P	399011	399075	945906	945970	3	9.59e-22	R40	62	P	588836	588897	1050837	1050898	3	6.32e-20	R40	61	P	64877	64937	102924	102984	3	1.72e-19	R40	58	F	198953	199010	594732	594789	3	8.72e-18	R40	52	F	325608	325659
R41	69	F	531177	531245	616030	616098	3	5.35e-24	R41	64	F	257021	257084	334579	334642	3	3.66e-21	R41	61	F	281475	281535	452013	452073	3	2.41e-19	R41	60	F	247801	247860	605065	605124	3	6.54e-19	R41	58	P	632283	632340	674207	674264	3	8.72e-18	R41	52	P	518054	518105
R42	69	F	531177	531245	1054918	1054986	3	5.35e-24	R42	64	F	257021	257084	659544	659607	3	3.66e-21	R42	61	P	195319	195379	233368	233428	3	2.41e-19	R42	60	P	588106	588165	657135	657194	3	6.54e-19	R42	56	F	169411	169466	454844	454899	3	1.25e-16	R42	52	P	165571	165622
R43	69	F	516142	516210	767411	767479	3	5.35e-24	R43	64	P	592076	592139	801613	801676	3	3.66e-21	R43	60	F	598767	598826	709830	709889	3	9.15e-19	R43	59	P	132650	132708	394989	395047	3	2.49e-18	R43	56	P	156771	156826	487483	487538	3	1.25e-16	R43	51	F	357434	357484
R44	69	F	147053	147121	631618	631686	3	5.35e-24	R44	63	F	456787	456849	886461	886523	3	1.39e-20	R44	60	F	581808	581867	679161	679220	3	9.15e-19	R44	59	P	195546	195604	201431	201489	3	2.49e-18	R44	56	P	226572	226627	375884	375939	3	1.25e-16	R44	51	F	310115	310165
R45	69	P	516142	516210	1041246	1041314	3	5.35e-24	R45	63	P	16916	16978	613274	613336	3	1.39e-20	R45	59	F	121764	121822	793406	793464	3	3.48e-18	R45	58	F	72743	72800	176732	176789	3	9.44e-18	R45	55	F	387095	387149	509197	509251	3	4.74e-16	R45	51	F	407550	407600
R46	69	P	531177	531245	753739	753807	3	5.35e-24	R46	63	P	16916	16978	288309	288371	3	1.39e-20	R46	59	F	121764	121822	543701	543759	3	3.48e-18	R46	58	F	16805	16862	159107	159164	3	9.44e-18	R46	55	F	385034	385088	509197	509251	3	4.74e-16	R46	51	P	350011	350061
R47	68	F	902366	902433	937769	937836	3	2.05e-23	R47	62	P	66212	66273	126611	126672	3	5.31e-20	R47	59	F	627426	627484	865399	865457	3	3.48e-18	R47	58	F	103067	103124	674937	674994	3	9.44e-18	R47	53	F	372029	372081	412540	412592	3	6.78e-15	R47	51	P	247956	248006
R48	68	F	530999	531066	1021429	1021496	3	2.05e-23	R48	61	F	78233	78293	785040	785100	3	2.02e-19	R48	59	F	88417	88475	865399	865457	3	3.48e-18	R48	58	P	103067	103124	588046	588103	3	9.44e-18	R48	53	P	300814	300866	577992	578044	3	6.78e-15	R48	49	F	357227	357275
R49	68	F	870889	870956	906307	906374	3	2.05e-23	R49	61	P	592126	592186	801566	801626	3	2.02e-19	R49	59	P	409737	409795	415622	415680	3	3.48e-18	R49	58	P	64892	64949	102912	102969	3	9.44e-18	R49	53	P	86620	86672	537182	537234	3	6.78e-15	R49	49	P	348513	348561
R50	68	F	121795	121862	145982	146049	3	2.05e-23	R50	60	F	177840	177899	232764	232823	3	7.69e-19	R50	59	P	121764	121822	321244	321302	3	3.48e-18	R50	56	F	346662	346717	717650	717705	3	1.36e-16	R50	53	P	279045	279097	496180	496232	3	6.78e-15	R50	49	P	124559	124607
R51	68	P	906307	906374	937769	937836	3	2.05e-23	R51	59	F	553636	553694	809871	809929	3	2.92e-18	R51	58	F	233511	233568	316220	316277	3	1.32e-17	R51	56	F	170546	170601	197437	197492	3	1.36e-16	R51	53	P	14415	14467	260032	260084	3	6.78e-15	R51	48	F	54934	54981
R52	68	P	870889	870956	902366	902433	3	2.05e-23	R52	59	F	367710	367768	455768	455826	3	2.92e-18	R52	58	F	233511	233568	598829	598886	3	1.32e-17	R52	56	P	456345	456400	614325	614380	3	1.36e-16	R52	52	F	17929	17980	486806	486857	3	2.56e-14	R52	48	P	124776	124823
R53	68	P	530999	531066	787229	787296	3	2.05e-23	R53	59	P	265327	265385	271202	271260	3	2.92e-18	R53	58	P	233511	233568	798431	798488	3	1.32e-17	R53	55	F	177594	177648	548248	548302	3	5.14e-16	R53	52	F	61288	61339	166542	166593	3	2.56e-14	R53	47	F	310115	310161
R54	67	P	404140	404206	548243	548309	3	7.82e-23	R54	58	F	195600	195657	600051	600108	3	1.11e-17	R54	58	P	233511	233568	548726	548783	3	1.32e-17	R54	53	F	541590	541642	852512	852564	3	7.34e-15	R54	52	P	354003	354054	590806	590857	3	2.56e-14	R54	47	F	83164	83210
R55	67	P	127046	127112	203026	203092	3	7.82e-23	R55	58	F	801709	801766	886622	886679	3	1.11e-17	R55	58	P	147241	147298	452068	452125	3	1.32e-17	R55	53	P	214463	214515	665758	665810	3	7.34e-15	R55	52	P	133635	133686	372519	372570	3	2.56e-14	R55	47	P	18169	18215
R56	66	F	83271	83336	1076045	1076110	3	2.99e-22	R56	58	P	558665	558722	801709	801766	3	1.11e-17	R56	58	P	203185	203242	434443	434500	3	1.32e-17	R56	53	P	1160	1212	657142	657194	3	7.34e-15	R56	52	P	177270	177321	350786	350837	3	2.56e-14	R56	47	P	105189	105235
R57	66	F	46700	46765	638994	639059	3	2.99e-22	R57	58	P	744890	744947	801709	801766	3	1.11e-17	R57	58	P	195334	195391	233356	233413	3	1.32e-17	R57	53	P	286322	286374	416058	416110	3	7.34e-15	R57	52	P	38622	38673	350786	350837	3	2.56e-14	R57	46	F	177464	177509
R58	66	P	83271	83336	732615	732680	3	2.99e-22	R58	58	P	592141	592198	801554	801611	3	1.11e-17	R58	57	P	580035	580091	1057599	1057655	3	5.01e-17	R58	52	F	199996	200047	809211	809262	3	2.77e-14	R58	52	P	91226	91277	56014	56065	3	2.56e-14	R58	46	F	351251	351296
R59	65	F	54987	55051	767519	767583	3	1.14e-21	R59	58	P	177788	177845	717392	717449	3	1.11e-17	R59	56	F	755733	755788	913754	913809	3	1.9e-16	R59	52	P	340605	340656	700677	700728	3	2.77e-14	R59	51	F	61267	61317	166521	166571	3	9.64e-14	R59	46	P	378410	378455
R60	65	F	121212	121276	145403	145467	3	1.14e-21	R60	57	F	691397	691453	990718	990774	3	4.21e-17	R60	56	F	506028	506083	913754	913809	3	1.9e-16	R60	52	P	124267	124318	203218	203269	3	2.77e-14	R60	51	F	169558	169608	454981	455031	3	9.64e-14	R60	46	P	87769	87814
R61	65	P	54987	55051	1041142	1041206	3	1.14e-21	R61	57	P	57437	57493	133374	133430	3	4.21e-17	R61	56	F	572557	572612	1049503	1049558	3	1.9e-16	R61	51	F	175145	175195	537746	537796	3	1.04e-13	R61	51	F	255764	255814	304892	304942	3	9.64e-14	R61	46	P	751	796
R62	65	P	393462	393526	675254	675318	3	1.14e-21	R62	56	F	488149	488204	841424	841479	3	1.6e-16	R62	56	P	358920	358975	913754	913809	3	1.9e-16	R62	51	F	464510	464560	606901	606951	3	1.04e-13	R62	51	P	177573	177623	462404	462454	3	9.64e-14	R62	45	P	502734	502778
R63	64	F	531022	531085	1021452	1021515	3	4.35e-21	R63	56	P	449401	449456	943038	943093	3	1.6e-16	R63	55	P	433578	433632	1023980	1024034	3	7.19e-16	R63	51	P	292424	292474	657124	657174	3	1.04e-13	R63	49	F	296846	296894	587534	587582	3	1.36e-12	R63	45	P	123911	123955
R64	64	F	47765	47828	976922	976985	3	4.35e-21	R64	56	P	18398	18453	786770	786825	3	1.6e-16	R64	55	P	131596	131650	634570	634624	3	7.19e-16	R64	51	P	456492	456542	614193	614243	3	1.04e-13	R64	49	F	266700	266748	484418	484466	3	1.36e-12	R64	44	F	83551	83594
R65	64	P	47765	47828	831740	831803	3	4.35e-21	R65	56	P	125273	125328	431658	431713	3	1.6e-16	R65	53	F	396722	396774	718453	718505	3	1.03e-14	R65	51	P	551226	551276	591890	591940	3	1.04e-13	R65	49	F	169590	169638	455190	455238	3	1.36e-12	R65	44	F	461551	461594
R66	64	P	531022	531085	787210	787273	3	4.35e-21	R66	56	P	121432	121487	191731	191786	3	1.6e-16	R66	53	P	47414	47466	1017322	1017374	3	1.03e-14	R66	50	F	355829	355878	581726	581775	3	3.93e-13	R66	49	P	141328	141376	463904	463952	3	1.36e-12	R66	44	F	145250	145293
R67	63	P	326569	326631	615810	615872	3	1.66e-20	R67	53	F	52142	52194	76323	76375	3	8.63e-15	R67	53	P	128716	128768	881461	881513	3	1.03e-14	R67	49	F	52986	53034	316350	316398	3	1.48e-12	R67	48	F	198993	199040	594772	594819	3	5.12e-12	R67	44	P	588106	588149
R68	62	P	135844	135905	196256	196317	3	6.32e-20	R68	53	F	383772	383824	729470	729522	3	8.63e-15	R68	53	P	640654	640706	844353	844405	3	1.03e-14	R68	49	P	456524	456572	613986	614034	3	1.48e-12	R68	48	F	348394	348441	685885	685932	3	5.12e-12	R68	43	P	324946	324988
R69	61	F	530975	531035	1021405	1021465	3	2.41e-19	R69	53	F	328842	328894	980558	980610	3	8.63e-15	R69	52	F	1316	1367	931530	931581	3	3.87e-14	R69	49	P	272696	272744	536597	536645	3	1.48e-12	R69	47	F	348227	348273	685719	685765	3	1.92e-11	R69	42	P	271839	271880
R70	61	P	530975	531035	787260	787320	3	2.41e-19	R70	53	F	653807	653859	980558	980610	3	8.63e-15	R70	52	F	265509	265560	411179	411230	3	3.87e-14	R70	49	P	64915	64963	102898	102946	3	1.48e-12	R70	47	F	372060	372106	412571	412617	3	1.92e-11	R70	42	P	317490	317531
R71	60	F	247474	247533	952665	952724	3	9.16e-19	R71	53	P	461049	461101	573536	573588	3	8.63e-15	R71	52	F	341950	342001	919815	919866	3	3.87e-14	R71	48	F	103107	103154	674977	675024	3	5.55e-12	R71	47	F	34950	34996	566531	566577	3	1.92e-11	R71	41	F	253503	253543
R72	60	P	247474	247533	856001	856060	3	9.16e-19	R72	53	P	121441	121493	191725	191777	3	8.63e-15	R72	52	F	407962	408013	619049	619100	3	3.87e-14	R72	48	F	170712	170759	197604	197651	3	5.55e-12	R72	47	P	174368	174414	544505	544551	3	1.92e-11	R72	41	F	70898	70938
R73	59	F	817570	817628	985222	985280	3	3.48e-18	R73	52	P	236748	236799	975952	976003	3	3.26e-14	R73	52	F	254833	254884	407962	408013	3	3.87e-14	R73	48	P	272480	272527	536815	536862	3	5.55e-12	R73	47	P	99972	100018	380377	380423	3	1.92e-11	R73	41	P	302868	302908
R74	59	F	823445	823503	991097	991155	3	3.48e-18	R74	52	P	505125	505176	847491	847542	3	3.26e-14	R74	52	P	772707	772758	919815	919866	3	3.87e-14	R74	47	P	588126	588172	657128	657174	3	2.08e-11	R74	46	F	165804	165849	242241	242286	3	7.2e-11	R74	40	P	619987	620026
R75	59	F	455663	455721	623871	623929	3	3.48e-18	R75	52	P	728979	729030	746909	746960	3	3.26e-14	R75	52	P	523002	523053	919815	919866	3	3.87e-14	R75	47	P	351152	351198	429385	429431	3	2.08e-11	R75	46	F	348237	348282	685729	685774	3	7.2e-11	R75	40	P	317492	317531
R76	59	F	10671	10729	916186	916244	3	3.48e-18	R76	52	P	254116	254167	266764	266815	3	3.26e-14	R76	51	F	572694	572744	1049656	1049706	3	1.46e-13	R76	46	F	29072	29117	99791	99836	3	7.79e-11	R76	46	F	460997	461042	461169	461214	3	7.2e-11	R76	40	P	58014	58053
R77	59	F	80295	80353	916186	916244	3	3.48e-18	R77	52	P	115014	115065	263547	263598	3	3.26e-14	R77	51	F	594992	595042	1026958	1027008	3	1.46e-13	R77	46	F	768532	768577	821205	821250	3	7.79e-11	R77	46	P	14426	14471	260028	260073	3	7.2e-11	R77	39	F	299404	299442
R78	59	F	539280	539338	748780	748838	3	3.48e-18	R78	52	P	13950	14001	231468	231519	3	3.26e-14	R78	51	P	579981	580031	1057663	1057713	3	1.46e-13	R78	46	F	263398	263443	355860	355905	3	7.79e-11	R78	46	P	29822	29867	195666	195711	3	7.2e-11	R78	39	F	299404	299442
R79	59	P	539280	539338	1059887	1059945	3	3.48e-18	R79	51	F	470926	470976	954982	955032	3	1.23e-13	R79	51	P	436037	436087	1013478	1013528	3	1.46e-13	R79	46	F	170561	170606	197452	197497	3	7.79e-11	R79	45	F	377301	377345	380415	380459	3	2.69e-10	R79	39	F	417313	417351
R80	59	P	985222	985280	991097	991155	3	3.48e-18	R80	51	F	448161	448211	723896	723946	3	1.23e-13	R80	51	P	121627	121677	683588	683638	3	1.46e-13	R80	46	F	416555	416600	761342	761387	3	7.79e-11	R80	45	P	117285	117329	71341	71385	3	2.69e-10	R80	39	F	18474	18512
R81	59	P	80295	80353	892496	892554	3	3.48e-18	R81	51	F	196502	196552	448161	448211	3	1.23e-13	R81	49	F	654284	654332	1012329	1012377	3	2.07e-12	R81	46	P	657382	657427	873420	873465	3	7.79e-11	R81	44	F	78170	78213	112526	112569	3	1e-09	R81	39	F	105494	105532
R82	59	P	10671	10729	892496	892554	3	3.48e-18	R82	51	F	31649	31699	529526	529576	3	1.23e-13	R82	49	F	26513	26561	710067	710115	3	2.07e-12	R82	46	P	451959	452004	821205	821250	3	7.79e-11	R82	44	F	141409	141452	566147	566190	3	1e-09	R82	39	F	550892	550930
R83	59	P	817570	817628	823445	823503	3	3.48e-18	R83	51	F	13411	13461	222491	222541	3	1.23e-13	R83	49	F	572903	572951	1049688	1049736	3	2.07e-12	R83	46	P	72965	73010	764395	764440	3	7.79e-11	R83	44	F	368293	368336	372563	372606	3	1e-09	R83	39	F	110282	110320
R84	59	P	288711	288769	404814	404872	3	3.48e-18	R84	51	P	125426	125476	431526	431576	3	1.23e-13	R84	49	P	183428	183476	944058	944106	3	2.07e-12	R84	46	P	526089	526134	583400	583445	3	7.79e-11	R84	44	P	35863	35906	124617	124660	3	1e-09	R84	39	F	23263	23301
R85	58	F	893154	893211	1013483	1013540	3	1.32e-17	R85	51	P	13929	13979	231490	231540	3	1.23e-13	R85	49	P	120393	120441	581487	581535	3	2.07e-12	R85	46	P	29071	29116	583288	583333	3	7.79e-11	R85	44	P	5587	5630	502857	502900	3	1e-09	R85	39	F	42262	42300
R86	58	F	795185	795242	915528	915585	3	1.32e-17	R86	51	P	55988	56038	194013	194063	3	1.23e-13	R86	49	P	195357	195405	233342	233390	3	2.07e-12	R86	46	P	46316	46361	137950	137995	3	7.79e-11	R86	44	P	172959	173002	398304	398347	3	1e-09	R86	39	F	34908	34946
R87	58	F	530963	531020	1021393	1021450	3	1.32e-17	R87	51	P	57383	57433	133438	133488	3	1.23e-13	R87	48	F	233551	233598	316260	316307	3	7.76e-12	R87	45	F	407517	407561	700459	700503	3	2.91e-10	R87	44	P	388154	388197	395639	395682	3	1e-09	R87	39	F	253718	253756
R88	58	F	531118	531175	615971	616028	3	1.32e-17	R88	50	F	396978	397027	452608	452657	3	4.62e-13	R88	48	F	413575	413622	440473	440520	3	7.76e-12	R88	45	F	348091	348135	351190	351234	3	2.91e-10	R88	43	F	344159	344201	561612	561654	3	3.74e-09	R88	39	P	620198	620236
R89	58	F	531118	531175	1054859	1054916	3	1.32e-17	R89	49	F	448151	448199	723886	723934	3	1.74e-12	R89	48	F	654501	654548	1012547	1012594	3	7.76e-12	R89	45	F	16821	16865	159123	159167	3	2.91e-10	R89	43	F	136270	136312	380382	380424	3	3.74e-09	R89	38	F	375096	375133
R90	58	P	915528	915585	1013483	1013540	3	1.32e-17	R90	49	F	196492	196540	448151	448199	3	1.74e-12	R90	48	P	233551	233598	798401	798448	3	7.76e-12	R90	45	F	356866	356910	828564	828608	3	2.91e-10	R90	43	F	382370	382412	511614	511656	3	3.74e-09	R90	38	P	75129	75166
R91	58	P	795185	795242	893154	893211	3	1.32e-17	R91	49	P	580196	580244	871752	871800	3	1.74e-12	R91	48	P	233551	233598	548696	548743	3	7.76e-12	R91	45	P	45048	45092	897982	898026	3	2.91e-10	R91	43	F	77057	77099	371378	371420	3	3.74e-09	R91	38	P	345832	345869
R92	58	P	530963	531020	787275	787332	3	1.32e-17	R92	49	P	58889	58937	808500	808548	3	1.74e-12	R92	47	F	262607	262653	634921	634967	3	2.91e-11	R92	45	P	868424	868468	890858	890902	3	2.91e-10	R92	43	P	156790	156832	487477	487519	3	3.74e-09	R92	37	F	89271	89307
R93	58	P	531118	531175	753809	753866	3	1.32e-17	R93	49	P	592164	592212	801540	801588	3	1.74e-12	R93	47	P	831032	831078	909273	909319	3	2.91e-11	R93	45	P	142621	142665	868424	868468	3	2.91e-10	R93	42	F	10169	10210	100930	100971	3	1.39e-08	R93	37	F	2249	2285
R94	58	P	474291	474348	531118	531175	3	1.32e-17	R94	49	P	125458	125506	431319	431367	3	1.74e-12	R94	46	F	159508	159553	230230	230275	3	1.09e-10	R94	45	P	273348	273392	535933	535977	3	2.91e-10	R94	42	P	165504	165545	494940	494981	3	1.39e-08	R94	37	F	145263	145299
R95	58	P	247422	247479	446794	446851	3	1.32e-17	R95	49	P	42618	42666	72353	72401	3	1.74e-12	R95	46	F	663585	663630	904566	904611	3	1.09e-10	R95	45	P	167720	167764	263329	263373	3	2.91e-10	R95	42	P	396606	396647	400617	400658	3	1.39e-08	R95	37	F	17266	17302
R96	57	F	420798	420854	720065	720121	3	5.01e-17	R96	48	F	801749	801796	886662	886709	3	6.52e-12	R96	46	P	93717	93762	176752	176797	3	1.09e-10	R96	45	P	45048	45092	149745	149789	3	2.91e-10	R96	41	F	34546	34586	578804	578844	3	5.17e-08	R96	37	F	104286	104322
R97	57	P	127063	127119	203019	203075	3	5.01e-17	R97	48	F	397382	397429	938865	938912	3	6.52e-12	R97	45	F	808344	808388	808365	808409	3	4.08e-10	R97	44	F	407606	407649	499822	499865	3	1.09e-09	R97	41	P	50453	50493	696046	696086	3	5.17e-08	R97	37	F	350719	350755
R98	56	F	333962	334017	672386	672441	3	1.9e-16	R98	48	P	558635	558682	801749	801796	3	6.52e-12	R98	45	F	558639	558683	808365	808409	3	4.08e-10	R98	44	F	195230	195273	630030	630073	3	1.09e-09	R98	40	F	278360	278399	695972	696011	3	1.92e-07	R98	37	F	43659	43695
R99	56	F	191071	191126	897023	897078	3	1.9e-16	R99	48	P	189398	189445	269155	269202	3	6.52e-12	R99	45	F	558660	558704	808344	808388	3	4.08e-10	R99	44	F	567706	567749	841178	841221	3	1.09e-09	R99	40	F	92740	92779	397524	397563	3	1.92e-07	R99	37	P	2249	2285
R100	56	F	194918	194973	351705	351760	3	1.9e-16	R100	47	F	222422	222468	558872	558918	3	2.45e-11	R100	45	F	558639	558683	558660	558704	3	4.08e-10	R100	44	P	129110	129153	625301	625344	3	1.09e-09	R100	40	P	65144	65183	92738	92777	3	1.92e-07	R100	37	P	89271	89307
R101	56	P	191071	191126	911662	911717	3	1.9e-16	R101	47	F	346777	346823	604872	604918	3	2.45e-11	R101	45	F	653636	653680	1011665	1011709	3	4.08e-10	R101	44	P	129110	129153	575391	575434	3	1.09e-09	R101	40	P	141431	141470	494940	494979	3	1.92e-07	R101	37	P	23926	23962
R102	56	P	295216	295271	570792	570847	3	1.9e-16	R102	47	F	604872	604918	671742	671788	3	2.45e-11	R102	45	F	1958	2002	175484	175528	3	4.08e-10	R102	44	P	364727	364770	459896	459939	3	1.09e-09	R102	40	P	224615	224654	340561	340600	3	1.92e-07	R102	37	P	110945	110981
R103	56	P	88018	88073	516179	516234	3	1.9e-16	R103	47	P	836911	836957	967253	967299	3	2.45e-11	R103	45	F	71370	71414	903561	903605	3	4.08e-10	R103	44	P	356893	356936	362052	362095	3	1.09e-09	R103	39	F	42931	42969	299989	300027	3	7.1e-07	R103	37	P	196616	196652
R104	54	F	83037	83090	942392	942445	3	2.72e-15	R104	47	P	189232	189278	269323	269369	3	2.45e-11	R104	45	F	306299	306343	306320	306364	3	4.08e-10	R104	43	F	72650	72692	193351	193393	3	4.06e-09	R104	39	F	42931	42969	537830	537868	3	7.1e-07	R104	36	F	245776	245811
R105	54	P	83037	83090	866280	866333	3	2.72e-15	R105	46	F	429975	430020	980068	980113	3	9.16e-11	R105	45	F	772932	772976	852902	852946	3	4.08e-10	R105	43	F	247829	247871	605093	605135	3	4.06e-09	R105	39	F	39480	39518	386828	386866	3	7.1e-07	R105	36	F	311576	311611
R106	53	F	322317	322369	768680	768732	3	1.03e-14	R106	46	F	107702	107747	876353	876398	3	9.16e-11	R106	45	F	523227	523271	852902	852946	3	4.08e-10	R106	43	F	351157	351199	523592	523634	3	4.06e-09	R106	39	F	39480	39518	384767	384805	3	7.1e-07	R106	36	F	83186	83221
R107	53	F	121768	121820	145955	146007	3	1.03e-14	R107	46	P	705165	705210	798433	798478	3	9.16e-11	R107	45	F	909237	909281	912336	912380	3	4.08e-10	R107	43	F	266456	266498	353156	353198	3	4.06e-09	R107	39	F	162584	162622	544208	544246	3	7.1e-07	R107	36	F	406984	407019
R108	53	F	378223	378275	458877	458929	3	1.03e-14	R108	46	P	461060	461105	573532	573577	3	9.16e-11	R108	45	P	341732	341776	852902	852946	3	4.08e-10	R108	43	P	99793	99835	583288	583330	3	4.06e-09	R108	39	F	75537	75575	607453	607491	3	7.1e-07	R108	36	P	292680	292715
R109	53	F	191080	191132	897032	897084	3	1.03e-14	R109	46	P	189242	189287	269314	269359	3	9.16e-11	R109	45	P	306320	306364	808365	808409	3	4.08e-10	R109	43	P	46330	46372	137939	137981	3	4.06e-09	R109	39	F	86811	86849	161836	161874	3	7.1e-07	R109	36	P	272392	272427
R110	53	F	42028	42080	709905	709957	3	1.03e-14	R110	45	F	251198	251242	892547	892591	3	3.42e-10	R110	45	P	306299	306343	808344	808388	3	4.08e-10	R110	42	P	363023	363064	367036	367077	3	1.51e-08	R110	39	P	40742	40780	92528	92566	3	7.1e-07	R110	36	P	72378	72413
R111	53	P	322317	322369	1039993	1040045	3	1.03e-14	R111	45	F	100349	100393	831219	831263	3	3.42e-10	R111	45	P	443468	443512	663655	663699	3	4.08e-10	R111	41	F	263398	263438	510447	510487	3	5.6e-08	R111	39	P	50350	50388	696261	696299	3	7.1e-07	R111	36	P	185741	185776
R112	53	P	191080	191132	911656	911708	3	1.03e-14	R112	45	F	186406	186450	922828	922872	3	3.42e-10	R112	45	P	306320	306364	558660	558704	3	4.08e-10	R112	41	F	247913	247953	605182	605222	3	5.6e-08	R112	39	P	614808	614846	665305	665343	3	7.1e-07	R112	36	P	127221	127256
R113	52	F	834657	834708	986659	986710	3	3.87e-14	R113	45	F	836875	836919	840012	840056	3	3.42e-10	R113	45	P	306299	306343	558639	558683	3	4.08e-10	R113	41	F	441696	441736	734899	734939	3	5.6e-08	R113	39	P	368374	368412	614380	614418	3	7.1e-07	R113	36	P	1875	1910
R114	52	F	83570	83621	857305	857356	3	3.87e-14	R114	45	P	221446	221490	949968	950012	3	3.42e-10	R114	45	P	147257	147301	452065	452109	3	4.08e-10	R114	41	P	599224	599264	877134	877174	3	5.6e-08	R114	39	P	235101	235139	368059	368097	3	7.1e-07	R114	36	P	88897	88932
R115	52	F	822015	822066	974017	974068	3	3.87e-14	R115	45	P	177804	177848	717389	717433	3	3.42e-10	R115	45	P	9082	9126	31510	31554	3	4.08e-10	R115	41	P	720043	720083	828665	828705	3	5.6e-08	R115	39	P	107006	107044	347223	347261	3	7.1e-07	R115	35	F	800	834
R116	52	F	278261	278312	576859	576910	3	3.87e-14	R116	45	P	505350	505394	702453	702497	3	3.42e-10	R116	44	F	895701	895744	1053050	1053093	3	1.52e-09	R116	41	P	665696	665736	797413	797453	3	5.6e-08	R116	39	P	34624	34662	255776	255814	3	7.1e-07	R116	35	F	87818	87852
R117	52	F	705300	705351	852025	852076	3	3.87e-14	R117	45	P	398593	398637	495162	495206	3	3.42e-10	R117	44	F	124980	125023	129252	129295	3	1.52e-09	R117	41	P	270024	270064	777993	778033	3	5.6e-08	R117	39	P	37727	37765	43378	43416	3	7.1e-07	R117	35	F	297710	297744
R118	52	P	974017	974068	986659	986710	3	3.87e-14	R118	44	F	207273	207316	702542	702585	3	1.28e-09	R118	44	F	623886	623929	726183	726226	3	1.52e-09	R118	41	P	575715	575755	650024	650064	3	5.6e-08	R118	38	F	339610	339647	354130	354167	3	2.62e-06	R118	35	F	43619	43653
R119	52	P	705300	705351	956649	956700	3	3.87e-14	R119	44	F	347690	347733	755930	755973	3	1.28e-09	R119	44	F	84877	84920	726183	726226	3	1.52e-09	R119	41	P	625625	625665	650024	650064	3	5.6e-08	R119	38	F	135675	135712	198993	199030	3	2.62e-06	R119	35	F	317492	317526
R120	52	P	83570	83621	951369	951420	3	3.87e-14	R120	44	F	672655	672698	755930	755973	3	1.28e-09	R120	44	F	476478	476521	623886	623929	3	1.52e-09	R120	40	F	293819	293858	422175	422214	3	2.08e-07	R120	38	F	78179	78216	112535	112572	3	2.62e-06	R120	35	F	215023	215057
R121	52	P	822015	822066	834657	834708	3	3.87e-14	R121	44	F	726313	726356	894580	894623	3	1.28e-09	R121	44	F	84877	84920	476478	476521	3	1.52e-09	R121	40	F	363947	363986	422177	422216	3	2.08e-07	R121	38	F	31015	31052	397524	397561	3	2.62e-06	R121	35	F	62763	62797
R122	52	P	458386	458437	476315	476366	3	3.87e-14	R122	44	F	383750	383793	729448	729491	3	1.28e-09	R122	44	P	58757	58800	1043438	1043481	3	1.52e-09	R122	40	F	189749	189788	719623	719662	3	2.08e-07	R122	38	F	316453	316490	519657	519694	3	2.62e-06	R122	35	F	423315	423349
R123	51	F	515509	515559	588557	588607	3	1.46e-13	R123	44	P	826033	826076	831193	831236	3	1.28e-09	R123	44	P	852814	852857	975554	975597	3	1.52e-09	R123	40	F	237402	237441	813469	813508	3	2.08e-07	R123	38	P	354020	354057	590803	590840	3	2.62e-06	R123	35	P	62763	62797
R124	51	F	125614	125664	894747	894797	3	1.46e-13	R124	44	P	728943	728986	813087	813130	3	1.28e-09	R124	44	P	898376	898419	903535	903578	3	1.52e-09	R124	40	P	467673	467712	736996	737035	3	2.08e-07	R124	38	P	300978	301015	577842	577879	3	2.62e-06	R124	35	P	588134	588168
R125	51	F	83549	83599	857284	857334	3	1.46e-13	R125	44	P	147596	147639	271533	271576	3	1.28e-09	R125	44	P	128747	128790	881439	881482	3	1.52e-09	R125	40	P	310640	310679	708679	708718	3	2.08e-07	R125	38	P	301816	301853	577404	577441	3	2.62e-06	R125	35	P	139587	139621
R126	51	F	195071	195121	351842	351892	3	1.46e-13	R126	43	F	836910	836952	909644	909686	3	4.77e-09	R126	44	P	121649	121692	683573	683616	3	1.52e-09	R126	40	P	125160	125199	658110	658149	3	2.08e-07	R126	38	P	69798	69835	574575	574612	3	2.62e-06	R126	35	P	124124	124158
R127	51	F	335207	335257	892260	892310	3	1.46e-13	R127	43	F	396992	397034	452622	452664	3	4.77e-09	R127	44	P	443477	443520	663647	663690	3	1.52e-09	R127	39	F	804467	804505	873676	873714	3	7.69e-07	R127	38	P	49567	49604	466596	466633	3	2.62e-06	R127	35	P	215067	215101
R128	51	P	83549	83599	951391	951441	3	1.46e-13	R128	43	P	309009	309051	834927	834969	3	4.77e-09	R128	44	P	388482	388525	623886	623929	3	1.52e-09	R128	39	F	445831	445869	700471	700509	3	7.69e-07	R128	38	P	156764	156801	258834	258871	3	2.62e-06	R128	35	P	138994	139028
R129	51	P	335207	335257	916430	916480	3	1.46e-13	R129	43	P	633974	634016	834927	834969	3	4.77e-09	R129	44	P	84877	84920	388482	388525	3	1.52e-09	R129	39	F	804914	804952	853351	853389	3	7.69e-07	R129	38	P	82431	82468	258799	258836	3	2.62e-06	R129	35	P	15334	15368
R130	51	P	312438	312488	684330	684380	3	1.46e-13	R130	43	P	18417	18459	786764	786806	3	4.77e-09	R130	43	F	660530	660572	907273	907315	3	5.67e-09	R130	39	F	564068	564106	747036	747074	3	7.69e-07	R130	38	P	17904	17941	229074	229111	3	2.62e-06	R130	35	P	102355	102389
R131	51	P	335207	335257	453298	453348	3	1.46e-13	R131	43	P	701423	701465	730126	730168	3	4.77e-09	R131	43	P	909272	909314	999324	999366	3	5.67e-09	R131	39	P	657207	657245	873676	873714	3	7.69e-07	R131	38	P	85341	85378	218330	218367	3	2.62e-06	R131	35	P	77590	77624
R132	51	P	101269	101319	253861	253911	3	1.46e-13	R132	43	P	273413	273455	599958	600000	3	4.77e-09	R132	43	P	128065	128107	853934	853976	3	5.67e-09	R132	39	P	416249	416287	825180	825218	3	7.69e-07	R132	38	P	85350	85387	218321	218358	3	2.62e-06	R132	35	P	13824	13858
R133	51	P	127009	127059	203083	203133	3	1.46e-13	R133	42	P	13384	13425	886467	886508	3	1.77e-08	R133	43	P	203092	203134	417833	417875	3	5.67e-09	R133	39	P	291764	291802	824432	824470	3	7.69e-07	R133	37	F	257081	257117	544237	544273	3	9.65e-06	R133	34	F	535166	535199
R134	50	P	330761	330810	391429	391478	3	5.5e-13	R134	42	P	821037	821078	825064	825105	3	1.77e-08	R134	42	P	893385	893426	897407	897448	3	2.11e-08	R134	39	P	355562	355600	808367	808405	3	7.69e-07	R134	37	F	377312	377348	380426	380462	3	9.65e-06	R134	34	F	351391	351424
R135	49	F	530949	530997	1021379	1021427	3	2.07e-12	R135	42	P	329923	329964	459632	459673	3	1.77e-08	R135	41	F	738499	738539	818727	818767	3	7.84e-08	R135	39	P	286975	287013	804914	804952	3	7.69e-07	R135	37	F	134198	134234	606058	606094	3	9.65e-06	R135	34	F	139202	139235
R136	49	F	601109	601157	1033342	1033390	3	2.07e-12	R136	42	P	13384	13425	456793	456834	3	1.77e-08	R136	41	F	488794	488834	818727	818767	3	7.84e-08	R136	39	P	665483	665521	797518	797556	3	7.69e-07	R136	37	F	380382	380418	395492	395528	3	9.65e-06	R136	34	F	487846	487879
R137	49	F	335219	335267	892272	892320	3	2.07e-12	R137	41	F	312552	312592	392503	392543	3	6.59e-08	R137	41	F	277317	277357	718391	718431	3	7.84e-08	R137	39	P	468388	468426	736613	736651	3	7.69e-07	R137	37	F	200842	200878	545418	545454	3	9.65e-06	R137	34	F	22219	22252
R138	49	F	195103	195151	352051	352099	3	2.07e-12	R138	41	F	392503	392543	637517	637557	3	6.59e-08	R138	41	F	120512	120552	303367	303407	3	7.84e-08	R138	39	P	245410	245448	651202	651240	3	7.69e-07	R138	37	F	461241	461277	461710	461746	3	9.65e-06	R138	34	F	109239	109272
R139	49	P	335219	335267	916420	916468	3	2.07e-12	R139	41	F	167692	167732	529834	529874	3	6.59e-08	R139	41	F	381141	381181	725862	725902	3	7.84e-08	R139	38	F	247451	247488	276878	276915	3	2.84e-06	R139	37	P	300723	300759	578103	578139	3	9.65e-06	R139	34	F	321671	321704
R140	49	P	530949	530997	787298	787346	3	2.07e-12	R140	41	F	5377	5417	264520	264560	3	6.59e-08	R140	41	F	381141	381181	476157	476197	3	7.84e-08	R140	38	F	188798	188835	203345	203382	3	2.84e-06	R140	37	P	301669	301705	577505	577541	3	9.65e-06	R140	34	F	520975	521008
R141	49	P	601109	601157	775335	775383	3	2.07e-12	R141	41	F	832224	832264	922763	922803	3	6.59e-08	R141	41	F	581710	581750	679068	679108	3	7.84e-08	R141	38	F	541440	541477	852363	852400	3	2.84e-06	R141	37	P	17905	17941	560434	560470	3	9.65e-06	R141	34	F	389073	389106
R142	49	P	128515	128563	537909	537957	3	2.07e-12	R142	41	P	65049	65089	944757	944797	3	6.59e-08	R142	41	F	71273	71313	361313	361353	3	7.84e-08	R142	38	F	407615	407652	499831	499868	3	2.84e-06	R142	37	P	86649	86685	537169	537205	3	9.65e-06	R142	34	F	89984	90017
R143	49	P	335219	335267	453288	453336	3	2.07e-12	R143	41	P	217912	217952	922763	922803	3	6.59e-08	R143	41	P	663590	663630	986179	986219	3	7.84e-08	R143	38	F	541002	541039	851532	851569	3	2.84e-06	R143	37	P	5600	5636	502851	502887	3	9.65e-06	R143	34	F	2965	2998
R144	49	P	112243	112291	141985	142033	3	2.07e-12	R144	41	P	100252	100292	485771	485811	3	6.59e-08	R144	41	P	376169	376209	818727	818767	3	7.84e-08	R144	38	F	725910	725947	756844	756881	3	2.84e-06	R144	37	P	101336	101372	359342	359378	3	9.65e-06	R144	34	F	42276	42309
R145	48	F	333973	334020	672397	672444	3	7.76e-12	R145	41	P	242310	242350	420324	420364	3	6.59e-08	R145	41	P	120512	120552	811301	811341	3	7.84e-08	R145	38	F	725919	725956	756853	756890	3	2.84e-06	R145	36	F	92735	92770	31010	31045	3	3.55e-05	R145	34	F	165542	165575
R146	48	F	531158	531205	616011	616058	3	7.76e-12	R146	40	F	300062	300101	974463	974502	3	2.44e-07	R146	41	P	71273	71313	753355	753395	3	7.84e-08	R146	38	P	821725	821762	885065	885102	3	2.84e-06	R146	36	F	151349	151384	375179	375214	3	3.55e-05	R146	34	F	31870	31903
R147	48	F	531158	531205	1054899	1054946	3	7.76e-12	R147	40	F	625027	625066	974463	974502	3	2.44e-07	R147	41	P	725862	725902	733527	733567	3	7.84e-08	R147	38	P	268792	268829	838669	838706	3	2.84e-06	R147	36	F	38642	38677	167102	167137	3	3.55e-05	R147	34	F	22101	22134
R148	48	F	819628	819675	909331	909378	3	7.76e-12	R148	40	F	277013	277052	486192	486231	3	2.44e-07	R148	41	P	476157	476197	733527	733567	3	7.84e-08	R148	38	P	581648	581685	777993	778030	3	2.84e-06	R148	36	F	99972	100007	10722	10757	3	3.55e-05	R148	34	F	109121	109154
R149	48	F	899363	899410	989050	989097	3	7.76e-12	R149	40	F	824142	824181	974461	974500	3	2.44e-07	R149	41	P	483822	483862	725862	725902	3	7.84e-08	R149	38	P	468467	468504	736535	736572	3	2.84e-06	R149	36	F	171479	171514	628287	628322	3	3.55e-05	R149	34	F	17916	17949
R150	48	F	391833	391880	668213	668260	3	7.76e-12	R150	40	F	543803	543842	804742	804781	3	2.44e-07	R150	41	P	296748	296788	656964	657004	3	7.84e-08	R150	38	P	328921	328958	715166	715203	3	2.84e-06	R150	36	F	520894	520929	657571	657606	3	3.55e-05	R150	34	F	104936	104969
R151	48	P	909331	909378	989050	989097	3	7.76e-12	R151	40	F	410242	410281	497135	497174	3	2.44e-07	R151	41	P	22810	22850	587668	587708	3	7.84e-08	R151	38	P	103107	103144	588026	588063	3	2.84e-06	R151	36	P	150060	150095	688319	688354	3	3.55e-05	R151	34	P	309142	309175
R152	48	P	819628	819675	899363	899410	3	7.76e-12	R152	40	F	443983	444022	921885	921924	3	2.44e-07	R152	41	P	120512	120552	561596	561636	3	7.84e-08	R152	38	P	45082	45119	411863	411900	3	2.84e-06	R152	36	P	315347	315382	609981	610016	3	3.55e-05	R152	34	P	446207	446240
R153	48	P	531158	531205	753779	753826	3	7.76e-12	R153	40	F	136601	136640	468830	468869	3	2.44e-07	R153	41	P	71273	71313	503650	503690	3	7.84e-08	R153	38	P	85621	85658	399217	399254	3	2.84e-06	R153	36	P	300438	300473	578391	578426	3	3.55e-05	R153	34	P	74958	74991
R154	47	F	754016	754062	942323	942369	3	2.91e-11	R154	40	P	785325	785364	990706	990745	3	2.44e-07	R154	41	P	476157	476197	483822	483862	3	7.84e-08	R154	37	F	346684	346720	717672	717708	3	1.05e-05	R154	36	P	301496	301531	577681	577716	3	3.55e-05	R154	34	P	124461	124494
R155	47	F	866356	866402	1054663	1054709	3	2.91e-11	R155	40	P	222422	222461	886496	886535	3	2.44e-07	R155	40	F	633170	633209	838249	838288	3	2.91e-07	R155	37	F	43358	43394	291793	291829	3	1.05e-05	R155	36	P	91084	91119	577329	577364	3	3.55e-05	R155	34	P	243435	243468
R156	47	F	819461	819507	909165	909211	3	2.91e-11	R156	40	P	452011	452050	660394	660433	3	2.44e-07	R156	40	F	349943	349982	949783	949822	3	2.91e-07	R156	37	F	159187	159223	793263	793299	3	1.05e-05	R156	36	P	528659	528694	560809	560844	3	3.55e-05	R156	34	P	307952	307985
R157	47	F	899530	899576	989218	989264	3	2.91e-11	R157	40	P	335429	335468	452011	452050	3	2.44e-07	R157	40	F	421438	421477	753776	753815	3	2.91e-07	R157	37	F	541701	541737	852619	852655	3	1.05e-05	R157	36	P	198701	198736	422373	422408	3	3.55e-05	R157	34	P	341176	341209
R158	47	F	59963	60009	800011	800057	3	2.91e-11	R158	40	P	31595	31634	249372	249411	3	2.44e-07	R158	40	F	421438	421477	504071	504110	3	2.91e-07	R158	37	F	298208	298244	298445	298481	3	1.05e-05	R158	36	P	179055	179090	323602	323637	3	3.55e-05	R158	34	P	341197	341230
R159	47	P	942323	942369	1054663	1054709	3	2.91e-11	R159	39	F	543812	543850	804751	804789	3	9.03e-07	R159	40	F	261263	261302	689574	689613	3	2.91e-07	R159	37	F	348102	348138	351201	351237	3	1.05e-05	R159	35	F	166003	166037	494945	494979	3	0.00013	R159	34	P	138707	138740
R160	47	P	59963	60009	1008668	1008714	3	2.91e-11	R160	39	F	128834	128872	823344	823382	3	9.03e-07	R160	40	F	838247	838286	896485	896524	3	2.91e-07	R160	37	F	679321	679357	881447	881483	3	1.05e-05	R160	35	F	134240	134274	606100	606134	3	0.00013	R160	33	R	616411	616443
R161	47	P	909165	909211	989218	989264	3	2.91e-11	R161	39	F	137316	137354	469209	469247	3	9.03e-07	R161	40	P	515021	515060	949783	949822	3	2.91e-07	R161	37	F	351157	351193	361905	361941	3	1.05e-05	R161	35	F	57810	57844	561882	561916	3	0.00013	R161	33	F	88039	88071
R162	47	P	819461	819507	899530	899576	3	2.91e-11	R162	39	F	9298	9336	405619	405657	3	9.03e-07	R162	40	P	764726	764765	949783	949822	3	2.91e-07	R162	37	F	607609	607645	608073	608109	3	1.05e-05	R162	35	F	94125	94159	388034	388068	3	0.00013	R162	33	F	534956	534988
R163	47	P	754016	754062	866356	866402	3	2.91e-11	R163	39	F	253266	253304	832524	832562	3	9.03e-07	R163	40	P	255726	255765	710795	710834	3	2.91e-07	R163	37	F	541103	541139	851680	851716	3	1.05e-05	R163	35	F	82430	82464	150772	150806	3	0.00013	R163	33	F	373297	373329
R164	47	P	566320	566366	696601	696647	3	2.91e-11	R164	39	F	104487	104525	334279	334317	3	9.03e-07	R164	40	P	619942	619981	710795	710834	3	2.91e-07	R164	37	F	596400	596436	878486	878522	3	1.05e-05	R164	35	F	509122	509156	657572	657606	3	0.00013	R164	33	F	366860	366892
R165	46	F	177330	177375	605702	605747	3	1.09e-10	R165	39	F	104487	104525	659244	659282	3	9.03e-07	R165	40	P	360893	360932	421438	421477	3	2.91e-07	R165	37	F	699532	699568	858883	858919	3	1.05e-05	R165	35	F	302101	302135	380411	380445	3	0.00013	R165	33	F	298591	298623
R166	46	F	819471	819516	909175	909220	3	1.09e-10	R166	39	F	352570	352608	974674	974712	3	9.03e-07	R166	39	F	124746	124784	350391	350429	3	1.08e-06	R166	37	F	71472	71508	328921	328957	3	1.05e-05	R166	35	F	380411	380445	469377	469411	3	0.00013	R166	33	F	527122	527154
R167	46	P	909175	909220	989209	989254	3	1.09e-10	R167	39	F	677535	677573	974674	974712	3	9.03e-07	R167	39	F	277214	277252	718178	718216	3	1.08e-06	R167	37	F	820328	820364	900250	900286	3	1.05e-05	R167	35	F	7565	7599	235782	235816	3	0.00013	R167	33	F	378484	378516
R168	46	P	819471	819516	899521	899566	3	1.09e-10	R168	39	P	103739	103777	980381	980419	3	9.03e-07	R168	39	F	808310	808348	808364	808402	3	1.08e-06	R168	37	F	650188	650224	776787	776823	3	1.05e-05	R168	35	P	35891	35925	124598	124632	3	0.00013	R168	33	P	471829	471861
R169	46	P	353398	353443	709415	709460	3	1.09e-10	R169	39	P	249372	249410	948217	948255	3	9.03e-07	R169	39	F	558605	558643	808364	808402	3	1.08e-06	R169	37	P	34643	34679	878486	878522	3	1.05e-05	R169	35	P	657615	657649	682846	682880	3	0.00013	R169	33	P	550123	550155
R170	46	P	434567	434612	527842	527887	3	1.09e-10	R170	39	P	496688	496726	812853	812891	3	9.03e-07	R170	39	F	558659	558697	808310	808348	3	1.08e-06	R170	37	P	658119	658155	715159	715195	3	1.05e-05	R170	35	P	67007	67041	657571	657605	3	0.00013	R170	33	P	248728	248760
R171	45	F	679316	679360	867334	867378	3	4.08e-10	R171	39	P	439794	439832	685575	685613	3	9.03e-07	R171	39	F	558605	558643	558659	558697	3	1.08e-06	R171	37	P	234378	234414	697886	697922	3	1.05e-05	R171	35	P	12947	12981	586956	586990	3	0.00013	R171	33	P	130961	130993
R172	45	F	621896	621940	971099	971143	3	4.08e-10	R172	39	P	249819	249857	654460	654498	3	9.03e-07	R172	39	F	46589	46627	269819	269857	3	1.08e-06	R172	37	P	589517	589553	686284	686320	3	1.05e-05	R172	35	P	548862	548896	572117	572151	3	0.00013	R172	33	P	268738	268770
R173	45	F	278043	278087	431849	431893	3	4.08e-10	R173	39	P	360609	360647	439794	439832	3	9.03e-07	R173	39	F	772926	772964	814594	814632	3	1.08e-06	R173	37	P	129123	129159	625295	625331	3	1.05e-05	R173	35	P	344206	344240	561668	561702	3	0.00013	R173	33	P	91671	91703
R174	45	F	169977	170021	560628	560672	3	4.08e-10	R174	39	P	242415	242453	420111	420149	3	9.03e-07	R174	39	F	523221	523259	814594	814632	3	1.08e-06	R174	37	P	129123	129159	575385	575421	3	1.05e-05	R174	35	P	505032	505066	547352	547386	3	0.00013	R174	33	P	4650	4682
R175	45	F	652180	652224	906339	906383	3	4.08e-10	R175	39	P	249819	249857	329495	329533	3	9.03e-07	R175	39	F	306306	306344	306360	306398	3	1.08e-06	R175	37	P	273363	273399	535926	535962	3	1.05e-05	R175	35	P	127754	127788	508529	508563	3	0.00013	R175	33	P	257974	258006
R176	45	F	288219	288263	393044	393088	3	4.08e-10	R176	39	P	75498	75536	249819	249857	3	9.03e-07	R176	39	F	382319	382357	681573	681611	3	1.08e-06	R176	37	P	364737	364773	459893	459929	3	1.05e-05	R176	35	P	304952	304986	492162	492196	3	0.00013	R176	33	P	324950	324982
R177	45	F	566284	566328	569380	569424	3	4.08e-10	R177	38	F	137395	137432	469288	469325	3	3.34e-06	R177	39	F	26264	26302	270266	270304	3	1.08e-06	R177	37	P	286309	286345	416087	416123	3	1.05e-05	R177	35	P	240827	240861	482731	482765	3	0.00013	R177	33	P	70879	70911
R178	45	P	679316	679360	941347	941391	3	4.08e-10	R178	38	F	263434	263471	277966	278003	3	3.34e-06	R178	39	F	125061	125099	682001	682039	3	1.08e-06	R178	37	P	64669	64705	87823	87859	3	1.05e-05	R178	35	P	17940	17974	325461	325495	3	0.00013	R178	33	P	23300	23332
R179	45	P	652180	652224	902357	902401	3	4.08e-10	R179	38	F	572298	572335	984768	984805	3	3.34e-06	R179	39	P	266366	266404	904871	904909	3	1.08e-06	R179	36	F	173146	173181	226354	226389	3	3.84e-05	R179	34	F	75528	75561	607444	607477	3	0.000476	R179	32	F	517923	517954
R180	45	P	621896	621940	837582	837626	3	4.08e-10	R180	38	F	207282	207319	702551	702588	3	3.34e-06	R180	39	P	74760	74798	844176	844214	3	1.08e-06	R180	36	F	105276	105311	777992	778027	3	3.84e-05	R180	34	F	101070	101103	540586	540619	3	0.000476	R180	32	F	43634	43665
R181	45	P	247438	247482	446791	446835	3	4.08e-10	R181	38	F	52745	52782	77324	77361	3	3.34e-06	R181	39	P	341744	341782	814594	814632	3	1.08e-06	R181	36	F	541279	541314	851854	851889	3	3.84e-05	R181	34	F	101070	101103	538997	539030	3	0.000476	R181	32	F	395086	395117
R182	44	F	431938	431981	927195	927238	3	1.52e-09	R182	38	F	90187	90224	311339	311376	3	3.34e-06	R182	39	P	306360	306398	808364	808402	3	1.08e-06	R182	36	F	134234	134269	429385	429420	3	3.84e-05	R182	34	F	460924	460957	461041	461074	3	0.000476	R182	32	F	111831	111862
R183	44	F	217235	217278	817254	817297	3	1.52e-09	R183	38	F	90187	90224	636304	636341	3	3.34e-06	R183	39	P	306306	306344	808310	808348	3	1.08e-06	R183	36	F	465992	466027	831540	831575	3	3.84e-05	R183	34	F	43247	43280	544771	544804	3	0.000476	R183	32	F	24812	24843
R184	44	F	60876	60919	485336	485379	3	1.52e-09	R184	38	F	52307	52344	76487	76524	3	3.34e-06	R184	39	P	124746	124784	764279	764317	3	1.08e-06	R184	36	F	480970	481005	540927	540962	3	3.84e-05	R184	34	F	153831	153864	490761	490794	3	0.000476	R184	32	F	61908	61939
R185	44	F	455720	455763	623929	623972	3	1.52e-09	R185	38	P	694158	694195	892374	892411	3	3.34e-06	R185	39	P	681573	681611	732351	732389	3	1.08e-06	R185	36	F	263285	263320	270029	270064	3	3.84e-05	R185	34	F	173903	173936	559724	559757	3	0.000476	R185	32	F	239229	239260
R186	44	F	378201	378244	458855	458898	3	1.52e-09	R186	38	P	744870	744907	801749	801786	3	3.34e-06	R186	39	P	482646	482684	681573	681611	3	1.08e-06	R186	36	F	541989	542024	852905	852940	3	3.84e-05	R186	34	F	142486	142519	38920	38953	3	0.000476	R186	32	F	119460	119491
R187	44	P	217235	217278	991428	991471	3	1.52e-09	R187	38	P	664179	664216	694158	694195	3	3.34e-06	R187	39	P	269819	269857	640015	640053	3	1.08e-06	R187	36	P	62300	62335	765238	765273	3	3.84e-05	R187	34	F	52067	52100	366300	366333	3	0.000476	R187	32	F	321719	321750
R188	44	P	431938	431981	881502	881545	3	1.52e-09	R188	38	P	339214	339251	694158	694195	3	3.34e-06	R188	39	P	75508	75546	635226	635264	3	1.08e-06	R188	36	P	173147	173182	736678	736713	3	3.84e-05	R188	34	F	361614	361647	371892	371925	3	0.000476	R188	32	F	110185	110216
R189	44	P	555442	555485	560602	560645	3	1.52e-09	R189	38	P	400310	400347	657788	657825	3	3.34e-06	R189	39	P	306360	306398	558659	558697	3	1.08e-06	R189	36	P	173299	173334	736526	736561	3	3.84e-05	R189	34	F	52705	52738	53111	53144	3	0.000476	R189	32	F	23166	23197
R190	44	P	458350	458393	542496	542539	3	1.52e-09	R190	38	P	18391	18428	572333	572370	3	3.34e-06	R190	39	P	306306	306344	558605	558643	3	1.08e-06	R190	36	P	20825	20860	458423	458458	3	3.84e-05	R190	34	F	164615	164648	685978	686011	3	0.000476	R190	32	P	301421	301452
R191	43	F	795092	795134	815375	815417	3	5.67e-09	R191	38	P	332823	332860	400310	400347	3	3.34e-06	R191	39	P	124746	124784	514574	514612	3	1.08e-06	R191	36	P	102815	102850	388780	388815	3	3.84e-05	R191	34	F	100414	100447	86241	86274	3	0.000476	R191	32	P	291465	291496
R192	43	F	566319	566361	638996	639038	3	5.67e-09	R192	38	P	115031	115068	263544	263581	3	3.34e-06	R192	38	F	135100	135137	811228	811265	3	3.97e-06	R192	36	P	71847	71882	277803	277838	3	3.84e-05	R192	34	F	163882	163915	538879	538912	3	0.000476	R192	32	P	254317	254348
R193	43	F	993308	993350	1013591	1013633	3	5.67e-09	R193	37	F	554297	554333	940454	940490	3	1.23e-05	R193	38	F	135100	135137	561523	561560	3	3.97e-06	R193	35	F	91317	91351	254345	254379	3	0.000141	R193	34	F	47708	47741	185015	185048	3	0.000476	R193	32	P	138707	138738
R194	43	P	815375	815417	1013591	1013633	3	5.67e-09	R194	37	F	334308	334344	570586	570622	3	1.23e-05	R194	38	F	407849	407886	422391	422428	3	3.97e-06	R194	35	F	333875	333909	550650	550684	3	0.000141	R194	34	P	508915	508948	640951	640984	3	0.000476	R194	32	P	197056	197087
R195	43	P	795092	795134	993308	993350	3	5.67e-09	R195	37	F	570586	570622	659273	659309	3	1.23e-05	R195	38	F	233551	233588	598869	598906	3	3.97e-06	R195	35	F	395179	395213	889798	889832	3	0.000141	R195	34	P	617851	617884	637141	637174	3	0.000476	R195	32	P	60698	60729
R196	43	P	22186	22228	564336	564378	3	5.67e-09	R196	37	F	52645	52681	77177	77213	3	1.23e-05	R196	38	F	175518	175555	848563	848600	3	3.97e-06	R196	35	F	7320	7354	411862	411896	3	0.000141	R196	34	P	239923	239956	596681	596714	3	0.000476	R196	32	P	35087	35118
R197	43	P	88037	88079	516173	516215	3	5.67e-09	R197	37	F	504683	504719	808545	808581	3	1.23e-05	R197	38	F	356436	356473	931505	931542	3	3.97e-06	R197	35	F	263286	263320	581651	581685	3	0.000141	R197	34	P	300711	300744	578118	578151	3	0.000476	R197	32	P	106271	106302
R198	43	P	430819	430861	459533	459575	3	5.67e-09	R198	37	F	67872	67908	943409	943445	3	1.23e-05	R198	38	F	26527	26564	710081	710118	3	3.97e-06	R198	35	F	131088	131122	445507	445541	3	0.000141	R198	34	P	41546	41579	574750	574783	3	0.000476	R198	32	P	19251	19282
R199	42	F	43109	43150	323745	323786	3	2.11e-08	R199	37	F	826187	826223	836916	836952	3	1.23e-05	R199	38	F	216063	216100	861201	861238	3	3.97e-06	R199	35	F	87633	87667	327859	327893	3	0.000141	R199	34	P	395446	395479	543500	543533	3	0.000476	R199	31	F	438952	438982
R200	42	F	83010	83051	326584	326625	3	2.11e-08	R200	37	F	52047	52083	76232	76268	3	1.23e-05	R200	38	P	47578	47615	1017172	1017209	3	3.97e-06	R200	35	P	657396	657430	873417	873451	3	0.000141	R200	34	P	302302	302335	528690	528723	3	0.000476	R200	31	F	446796	446826
R201	42	P	83010	83051	615816	615857	3	2.11e-08	R201	37	F	396963	396999	452593	452629	3	1.23e-05	R201	38	P	48409	48446	1016734	1016771	3	3.97e-06	R201	35	P	351186	351220	851246	851280	3	0.000141	R201	34	P	88508	88541	523656	523689	3	0.000476	R201	31	F	581378	581408
R202	42	P	550446	550487	554473	554514	3	2.11e-08	R202	37	F	547349	547385	746361	746397	3	1.23e-05	R202	38	P	758235	758272	931505	931542	3	3.97e-06	R202	35	P	235012	235046	821017	821051	3	0.000141	R202	34	P	177496	177529	509410	509443	3	0.000476	R202	31	F	132580	132610
R203	41	F	363049	363089	962211	962251	3	7.84e-08	R203	37	F	328829	328865	980545	980581	3	1.23e-05	R203	38	P	508530	508567	931505	931542	3	3.97e-06	R203	35	P	468398	468432	736607	736641	3	0.000141	R203	34	P	170785	170818	471256	471289	3	0.000476	R203	31	F	127239	127269
R204	41	F	25738	25778	386954	386994	3	7.84e-08	R204	37	F	653794	653830	980545	980581	3	1.23e-05	R204	38	P	110274	110311	896487	896524	3	3.97e-06	R204	35	P	589477	589511	686326	686360	3	0.000141	R204	34	P	170806	170839	471235	471268	3	0.000476	R204	31	R	500898	500928
R205	41	F	5377	5417	984415	984455	3	7.84e-08	R205	37	P	457353	457389	967256	967292	3	1.23e-05	R205	38	P	61272	61309	658199	658236	3	3.97e-06	R205	35	P	560554	560588	658378	658412	3	0.000141	R205	34	P	191645	191678	279579	279612	3	0.000476	R205	31	F	263006	263036
R206	41	F	75001	75041	984415	984455	3	7.84e-08	R206	37	P	393316	393352	949670	949706	3	1.23e-05	R206	38	P	135100	135137	303443	303480	3	3.97e-06	R206	35	P	106930	106964	627476	627510	3	0.000141	R206	34	P	152704	152737	127880	127913	3	0.000476	R206	31	F	54549	54579
R207	41	F	561633	561673	652115	652155	3	7.84e-08	R207	37	P	506285	506321	751134	751170	3	1.23e-05	R207	38	P	14882	14919	78216	78253	3	3.97e-06	R207	35	P	351186	351220	599949	599983	3	0.000141	R207	33	F	177438	177470	195605	195637	3	0.00174	R207	31	F	121965	121995
R208	41	F	652115	652155	870872	870912	3	7.84e-08	R208	37	P	591918	591954	666386	666422	3	1.23e-05	R208	37	F	18501	18537	794068	794104	3	1.46e-05	R208	35	P	488122	488156	592363	592397	3	0.000141	R208	33	F	227033	227065	544099	544131	3	0.00174	R208	31	F	309885	309915
R209	41	F	169880	169920	297607	297647	3	7.84e-08	R209	37	P	341421	341457	591918	591954	3	1.23e-05	R209	37	F	18501	18537	544363	544399	3	1.46e-05	R209	35	P	105274	105308	581654	581688	3	0.000141	R209	33	F	71114	71146	200797	200829	3	0.00174	R209	31	F	19250	19280
R210	41	P	652115	652155	937813	937853	3	7.84e-08	R210	37	P	507941	507977	510269	510305	3	1.23e-05	R210	37	F	339159	339195	692601	692637	3	1.46e-05	R210	35	P	515060	515094	581058	581092	3	0.000141	R210	33	F	297501	297533	655996	656028	3	0.00174	R210	31	F	106270	106300
R211	41	P	363049	363089	846474	846514	3	7.84e-08	R211	37	P	167856	167892	393713	393749	3	1.23e-05	R211	37	F	961987	962023	962224	962260	3	1.46e-05	R211	35	P	106930	106964	577566	577600	3	0.000141	R211	33	F	529973	530005	561670	561702	3	0.00174	R211	31	F	88896	88926
R212	41	P	75001	75041	824270	824310	3	7.84e-08	R212	37	P	12983	13019	258247	258283	3	1.23e-05	R212	37	F	650113	650149	679533	679569	3	1.46e-05	R212	35	P	273145	273179	536146	536180	3	0.000141	R212	33	F	143942	143974	691271	691303	3	0.00174	R212	31	F	1874	1904
R213	41	P	5377	5417	824270	824310	3	7.84e-08	R213	36	F	191979	192014	469299	469334	3	4.52e-05	R213	37	F	402665	402701	628878	628914	3	1.46e-05	R213	35	P	105277	105311	270030	270064	3	0.000141	R213	33	F	79809	79841	445573	445605	3	0.00174	R213	31	F	360577	360607
R214	41	P	134675	134715	674105	674145	3	7.84e-08	R214	36	F	52470	52505	77004	77039	3	4.52e-05	R214	37	F	623899	623935	726196	726232	3	1.46e-05	R214	35	P	105274	105308	263289	263323	3	0.000141	R214	33	F	79809	79841	208984	209016	3	0.00174	R214	31	F	546317	546347
R215	41	P	237331	237371	253563	253603	3	7.84e-08	R215	36	F	232452	232487	881747	881782	3	4.52e-05	R215	37	F	84890	84926	726196	726232	3	1.46e-05	R215	35	P	72706	72740	193398	193432	3	0.000141	R215	33	F	402541	402573	536288	536320	3	0.00174	R215	31	F	351789	351819
R216	40	F	13239	13278	703811	703850	3	2.91e-07	R216	36	F	51760	51795	75947	75982	3	4.52e-05	R216	37	F	476491	476527	623899	623935	3	1.46e-05	R216	35	P	83151	83185	108451	108485	3	0.000141	R216	33	F	219228	219260	543874	543906	3	0.00174	R216	31	F	58578	58608
R217	40	F	286257	286296	373132	373171	3	2.91e-07	R217	36	F	14510	14545	350463	350498	3	4.52e-05	R217	37	F	84890	84926	476491	476527	3	1.46e-05	R217	35	P	87635	87669	108237	108271	3	0.000141	R217	33	F	7067	7099	41523	41555	3	0.00174	R217	31	F	126860	126890
R218	40	F	101215	101254	839413	839452	3	2.91e-07	R218	36	F	14510	14545	675428	675463	3	4.52e-05	R218	37	F	41059	41095	773867	773903	3	1.46e-05	R218	34	F	233947	233980	808932	808965	3	0.000515	R218	33	R	96311	96343	96321	96353	3	0.00174	R218	31	F	148371	148401
R219	40	F	553551	553590	703809	703848	3	2.91e-07	R219	36	F	6762	6797	89086	89121	3	4.52e-05	R219	37	F	41059	41095	524162	524198	3	1.46e-05	R219	34	F	564059	564092	747027	747060	3	0.000515	R219	33	F	142641	142673	39131	39163	3	0.00174	R219	31	R	452043	452073
R220	40	F	534151	534190	738942	738981	3	2.91e-07	R220	36	F	127347	127382	713399	713434	3	4.52e-05	R220	37	F	120438	120474	772265	772301	3	1.46e-05	R220	34	F	272809	272842	483554	483587	3	0.000515	R220	33	F	77577	77609	700517	700549	3	0.00174	R220	31	F	384282	384312
R221	40	F	615845	615884	866363	866402	3	2.91e-07	R221	36	F	191827	191862	469147	469182	3	4.52e-05	R221	37	F	120438	120474	522560	522596	3	1.46e-05	R221	34	F	288142	288175	430467	430500	3	0.000515	R221	33	P	96693	96725	162611	162643	3	0.00174	R221	31	F	172803	172833
R222	40	F	297189	297228	811778	811817	3	2.91e-07	R222	36	F	52822	52857	768919	768954	3	4.52e-05	R222	37	F	21462	21498	165079	165115	3	1.46e-05	R222	34	F	157474	157507	645061	645094	3	0.000515	R222	33	P	332724	332756	668927	668959	3	0.00174	R222	31	F	133930	133960
R223	40	F	48615	48654	331368	331407	3	2.91e-07	R223	36	F	392509	392544	743688	743723	3	4.52e-05	R223	37	F	21462	21498	590496	590532	3	1.46e-05	R223	34	F	85801	85834	806300	806333	3	0.000515	R223	33	P	537799	537831	578831	578863	3	0.00174	R223	31	F	34895	34925
R224	40	P	534151	534190	1069744	1069783	3	2.91e-07	R224	36	F	373948	373983	801457	801492	3	4.52e-05	R224	37	F	327557	327593	597379	597415	3	1.46e-05	R224	34	F	146449	146482	585385	585418	3	0.000515	R224	33	P	301462	301494	577718	577750	3	0.00174	R224	31	F	54926	54956
R225	40	P	297189	297228	996908	996947	3	2.91e-07	R225	36	P	449492	449527	942976	943011	3	4.52e-05	R225	37	F	898530	898566	909278	909314	3	1.46e-05	R225	34	F	585385	585418	894686	894719	3	0.000515	R225	33	P	72181	72213	558038	558070	3	0.00174	R225	31	P	185790	185820
R226	40	P	101215	101254	969273	969312	3	2.91e-07	R226	36	P	312557	312592	922881	922916	3	4.52e-05	R226	37	F	578823	578859	579287	579323	3	1.46e-05	R226	34	F	488752	488785	657226	657259	3	0.000515	R226	33	P	152619	152651	517157	517189	3	0.00174	R226	31	P	126860	126890
R227	40	P	615845	615884	942323	942362	3	2.91e-07	R227	36	P	637522	637557	922881	922916	3	4.52e-05	R227	37	F	710804	710840	758243	758279	3	1.46e-05	R227	34	F	457741	457774	598098	598131	3	0.000515	R227	33	P	150772	150804	487483	487515	3	0.00174	R227	31	P	344040	344070
R228	40	P	514726	514765	720053	720092	3	2.91e-07	R228	36	P	1356	1391	663015	663050	3	4.52e-05	R228	37	F	508538	508574	710804	710840	3	1.46e-05	R228	34	F	794762	794795	795168	795201	3	0.000515	R228	33	P	10729	10761	380384	380416	3	0.00174	R228	31	P	452036	452066
R229	40	P	339396	339435	651237	651276	3	2.91e-07	R229	36	P	599150	599185	645300	645335	3	4.52e-05	R229	37	F	297958	297994	733367	733403	3	1.46e-05	R229	34	F	277834	277867	851046	851079	3	0.000515	R229	33	P	156087	156119	371892	371924	3	0.00174	R229	31	P	285983	286013
R230	40	P	206246	206285	314545	314584	3	2.91e-07	R230	36	P	320335	320370	599150	599185	3	4.52e-05	R230	37	F	297958	297994	483662	483698	3	1.46e-05	R230	34	F	356768	356801	423557	423590	3	0.000515	R230	33	P	166471	166503	297768	297800	3	0.00174	R230	31	P	502775	502805
R231	39	F	343586	343624	414976	415014	3	1.08e-06	R231	36	P	191826	191861	518289	518324	3	4.52e-05	R231	37	P	47323	47359	1017433	1017469	3	1.46e-05	R231	34	F	70767	70800	460846	460879	3	0.000515	R231	33	P	36914	36946	102615	102647	3	0.00174	R231	31	P	535663	535693
R232	39	F	534160	534198	738951	738989	3	1.08e-06	R232	36	P	1356	1391	338050	338085	3	4.52e-05	R232	37	P	48262	48298	1016835	1016871	3	1.46e-05	R232	34	F	328929	328962	658119	658152	3	0.000515	R232	33	P	76977	77009	102259	102291	3	0.00174	R232	31	P	479569	479599
R233	39	F	198479	198517	552753	552791	3	1.08e-06	R233	36	P	121579	121614	191607	191642	3	4.52e-05	R233	37	P	201914	201950	931506	931542	3	1.46e-05	R233	34	F	476315	476348	878027	878060	3	0.000515	R233	32	F	402782	402813	681709	681740	3	0.00631	R233	31	P	35436	35466
R234	39	F	286705	286743	542262	542300	3	1.08e-06	R234	36	P	97299	97334	134920	134955	3	4.52e-05	R234	37	P	358942	358978	913751	913787	3	1.46e-05	R234	34	F	457720	457753	598077	598110	3	0.000515	R234	32	F	165785	165816	282897	282928	3	0.00631	R234	31	P	53509	53539
R235	39	F	561933	561971	973167	973205	3	1.08e-06	R235	35	F	740537	740571	889904	889938	3	0.000166	R235	37	P	640683	640719	844340	844376	3	1.46e-05	R235	34	F	541716	541749	852634	852667	3	0.000515	R235	32	F	282897	282928	571682	571713	3	0.00631	R235	31	P	130839	130869
R236	39	F	145130	145168	838967	839005	3	1.08e-06	R236	35	F	831322	831356	973086	973120	3	0.000166	R236	37	P	597379	597415	787115	787151	3	1.46e-05	R236	34	F	515186	515219	586517	586550	3	0.000515	R236	32	F	11037	11068	589024	589055	3	0.00631	R236	31	P	74968	74998
R237	39	F	42681	42719	838967	839005	3	1.08e-06	R237	35	F	347718	347752	755958	755992	3	0.000166	R237	37	P	692601	692637	775513	775549	3	1.46e-05	R237	34	F	658182	658215	760834	760867	3	0.000515	R237	32	F	156334	156365	179004	179035	3	0.00631	R237	31	P	70908	70938
R238	39	F	2614	2652	742712	742750	3	1.08e-06	R238	35	F	672683	672717	755958	755992	3	0.000166	R238	37	P	356429	356465	710804	710840	3	1.46e-05	R238	34	P	714865	714898	898736	898769	3	0.000515	R238	32	F	127528	127559	696860	696891	3	0.00631	R238	31	P	115207	115237
R239	39	F	72238	72276	742712	742750	3	1.08e-06	R239	35	F	408569	408603	600228	600262	3	0.000166	R239	37	P	525808	525844	692601	692637	3	1.46e-05	R239	34	P	416640	416673	885869	885902	3	0.000515	R239	32	F	128386	128417	298506	298537	3	0.00631	R239	31	P	28188	28218
R240	39	F	47465	47503	174115	174153	3	1.08e-06	R240	35	F	273374	273408	600014	600048	3	0.000166	R240	37	P	173794	173830	635199	635235	3	1.46e-05	R240	34	P	625900	625933	879366	879399	3	0.000515	R240	32	F	56768	56799	587800	587831	3	0.00631	R240	31	P	21385	21415
R241	39	F	677565	677603	839414	839452	3	1.08e-06	R241	35	F	341233	341267	740729	740763	3	0.000166	R241	37	P	537410	537446	597379	597415	3	1.46e-05	R241	34	P	575990	576023	879366	879399	3	0.000515	R241	32	F	136283	136314	528659	528690	3	0.00631	R241	31	P	108405	108435
R242	39	F	65740	65778	704022	704060	3	1.08e-06	R242	35	F	666198	666232	740729	740763	3	0.000166	R242	37	P	79614	79650	459841	459877	3	1.46e-05	R242	34	P	657226	657259	873662	873695	3	0.000515	R242	32	F	29795	29826	87066	87097	3	0.00631	R242	31	P	83210	83240
R243	39	F	724048	724086	1065975	1066013	3	1.08e-06	R243	35	F	547309	547343	746321	746355	3	0.000166	R243	37	P	84890	84926	388476	388512	3	1.46e-05	R243	34	P	292327	292360	804603	804636	3	0.000515	R243	32	F	614636	614667	680380	680411	3	0.00631	R243	31	P	6674	6704
R244	39	F	363264	363302	962316	962354	3	1.08e-06	R244	35	F	457353	457387	836918	836952	3	0.000166	R244	37	P	297958	297994	381305	381341	3	1.46e-05	R244	34	P	173193	173226	736634	736667	3	0.000515	R244	32	F	138917	138948	380414	380445	3	0.00631	R244	31	P	93695	93725
R245	39	P	534160	534198	1069736	1069774	3	1.08e-06	R245	35	F	312558	312592	743688	743722	3	0.000166	R245	37	P	120438	120474	342407	342443	3	1.46e-05	R245	34	P	150499	150532	714865	714898	3	0.000515	R245	32	F	133199	133230	371867	371898	3	0.00631	R245	31	P	119364	119394
R246	39	P	2614	2652	1065975	1066013	3	1.08e-06	R246	35	F	637523	637557	743688	743722	3	0.000166	R246	37	P	41059	41095	340805	340841	3	1.46e-05	R246	34	P	464433	464466	581939	581972	3	0.000515	R246	32	F	510214	510245	536288	536319	3	0.00631	R246	31	P	245927	245957
R247	39	P	72238	72276	1065975	1066013	3	1.08e-06	R247	35	F	137326	137360	469219	469253	3	0.000166	R247	37	P	18501	18537	320604	320640	3	1.46e-05	R247	34	P	29876	29909	581444	581477	3	0.000515	R247	32	F	56782	56813	587814	587845	3	0.00631	R247	31	P	324613	324643
R248	39	P	42681	42719	969720	969758	3	1.08e-06	R248	35	F	43210	43244	854238	854272	3	0.000166	R248	37	P	27706	27742	297561	297597	3	1.46e-05	R248	34	P	429822	429855	485824	485857	3	0.000515	R248	32	F	153771	153802	490715	490746	3	0.00631	R248	31	P	196559	196589
R249	39	P	145130	145168	969720	969758	3	1.08e-06	R249	35	F	895165	895199	984772	984806	3	0.000166	R249	37	P	195111	195147	218265	218301	3	1.46e-05	R249	34	P	264252	264285	464433	464466	3	0.000515	R249	32	F	296866	296897	566108	566139	3	0.00631	R249	31	P	196598	196628
R250	39	P	677565	677603	969273	969311	3	1.08e-06	R250	35	P	71894	71928	988666	988700	3	0.000166	R250	36	F	202289	202324	649190	649225	3	5.38e-05	R250	34	P	291061	291094	361859	361892	3	0.000515	R250	32	F	131351	131382	56165	56196	3	0.00631	R250	31	P	18758	18788
R251	39	P	363264	363302	846371	846409	3	1.08e-06	R251	35	P	789950	789984	931837	931871	3	0.000166	R251	36	F	1016659	1016694	1074118	1074153	3	5.38e-05	R251	34	P	95770	95803	215683	215716	3	0.000515	R251	32	F	133124	133155	298160	298191	3	0.00631	R251	31	P	105778	105808
R252	39	P	561933	561971	835520	835558	3	1.08e-06	R252	35	P	743691	743725	922878	922912	3	0.000166	R252	36	F	438051	438086	700621	700656	3	5.38e-05	R252	33	F	99730	99762	464375	464407	3	0.00188	R252	32	F	135164	135195	537934	537965	3	0.00631	R252	31	P	255630	255660
R253	39	P	724048	724086	742712	742750	3	1.08e-06	R253	35	P	341231	341265	860255	860289	3	0.000166	R253	36	F	233259	233294	871637	871672	3	5.38e-05	R253	33	F	72708	72740	279111	279143	3	0.00188	R253	32	P	116523	116554	681772	681803	3	0.00631	R253	31	P	126438	126468
R254	39	P	173367	173405	709728	709766	3	1.08e-06	R254	35	P	666196	666230	860255	860289	3	0.000166	R254	36	F	656964	656999	663708	663743	3	5.38e-05	R254	33	F	153754	153786	310646	310678	3	0.00188	R254	32	P	300298	300329	578533	578564	3	0.00631	R254	31	P	91928	91958
R255	39	P	206961	206999	314167	314205	3	1.08e-06	R255	35	P	64330	64364	836889	836923	3	0.000166	R255	36	P	68403	68438	1059145	1059180	3	5.38e-05	R255	33	F	696533	696565	853434	853466	3	0.00188	R255	32	P	367913	367944	566643	566674	3	0.00631	R255	31	P	4907	4937
R256	38	F	810827	810864	825353	825390	3	3.97e-06	R256	35	P	77613	77647	836889	836923	3	0.000166	R256	36	P	151261	151296	1051577	1051612	3	5.38e-05	R256	33	F	426121	426153	824411	824443	3	0.00188	R256	32	P	528659	528690	543438	543469	3	0.00631	R256	31	P	127239	127269
R257	38	F	983335	983372	997861	997898	3	3.97e-06	R257	35	P	527995	528029	742035	742069	3	0.000166	R257	36	P	47038	47073	1017721	1017756	3	5.38e-05	R257	33	F	586603	586635	707643	707675	3	0.00188	R257	32	P	195669	195700	509412	509443	3	0.00631	R257	31	P	54549	54579
R258	38	F	714115	714152	767442	767479	3	3.97e-06	R258	35	P	107901	107935	509628	509662	3	0.000166	R258	36	P	48089	48124	1017011	1017046	3	5.38e-05	R258	33	F	541316	541348	851891	851923	3	0.00188	R258	32	P	63519	63550	361417	361448	3	0.00631	R258	31	P	118147	118177
R259	38	F	431947	431984	927204	927241	3	3.97e-06	R259	35	P	146041	146075	169770	169804	3	0.000166	R259	36	P	90001	90036	831043	831078	3	5.38e-05	R259	33	F	233793	233825	808722	808754	3	0.00188	R259	32	P	296693	296724	320840	320871	3	0.00631	R259	30	F	523235	523264
R260	38	F	88011	88048	1041211	1041248	3	3.97e-06	R260	34	F	162704	162737	176161	176194	3	0.000606	R260	36	P	121700	121735	683530	683565	3	5.38e-05	R260	33	F	704454	704486	807116	807148	3	0.00188	R260	32	P	44681	44712	243397	243428	3	0.00631	R260	30	F	81908	81937
R261	38	F	122371	122408	146956	146993	3	3.97e-06	R261	34	F	251205	251238	339394	339427	3	0.000606	R261	36	P	296754	296789	600058	600093	3	5.38e-05	R261	33	F	587178	587210	760110	760142	3	0.00188	R261	31	F	107520	107550	131358	131388	3	0.0229	R261	30	F	140518	140547
R262	38	F	24516	24553	159819	159856	3	3.97e-06	R262	34	F	251205	251238	664359	664392	3	0.000606	R262	36	P	235842	235877	296754	296789	3	5.38e-05	R262	33	F	285429	285461	368961	368993	3	0.00188	R262	31	F	56168	56198	135138	135168	3	0.0229	R262	30	F	242170	242199
R263	38	F	121933	121970	146119	146156	3	3.97e-06	R263	34	F	138915	138948	145717	145750	3	0.000606	R263	35	F	78927	78961	811310	811344	3	0.000197	R263	33	R	425733	425765	425743	425775	3	0.00188	R263	31	F	460610	460640	460644	460674	3	0.0229	R263	30	F	407576	407605
R264	38	P	714115	714152	1041246	1041283	3	3.97e-06	R264	34	F	239659	239692	240065	240098	3	0.000606	R264	35	F	78927	78961	561605	561639	3	0.000197	R264	33	F	333751	333783	800909	800941	3	0.00188	R264	31	F	227566	227596	377529	377559	3	0.0229	R264	30	F	164682	164711
R265	38	P	825353	825390	997861	997898	3	3.97e-06	R265	34	F	246311	246344	446003	446036	3	0.000606	R265	35	F	327599	327633	597421	597455	3	0.000197	R265	33	F	69142	69174	759035	759067	3	0.00188	R265	31	F	5743	5773	619955	619985	3	0.0229	R265	30	F	121959	121988
R266	38	P	810827	810864	983335	983372	3	3.97e-06	R266	34	F	129774	129807	598070	598103	3	0.000606	R266	35	F	306544	306578	306577	306611	3	0.000197	R266	33	P	764637	764669	873297	873329	3	0.00188	R266	31	F	36570	36600	242406	242436	3	0.0229	R266	30	F	378654	378683
R267	38	P	431947	431984	881499	881536	3	3.97e-06	R267	34	F	9312	9345	405633	405666	3	0.000606	R267	35	F	653849	653883	1011878	1011912	3	0.000197	R267	33	P	739621	739653	835611	835643	3	0.00188	R267	31	F	9811	9841	543932	543962	3	0.0229	R267	30	F	112278	112307
R268	38	P	88011	88048	767477	767514	3	3.97e-06	R268	34	F	333576	333609	826236	826269	3	0.000606	R268	35	F	600059	600093	656964	656998	3	0.000197	R268	33	P	590989	591021	820551	820583	3	0.00188	R268	31	F	51030	51060	127294	127324	3	0.0229	R268	30	F	25259	25288
R269	38	P	423559	423596	621723	621760	3	3.97e-06	R269	34	F	658541	658574	826236	826269	3	0.000606	R269	35	F	235843	235877	656964	656998	3	0.000197	R269	33	P	130590	130622	806324	806356	3	0.00188	R269	31	F	181550	181580	688470	688500	3	0.0229	R269	30	F	22164	22193
R270	38	P	474271	474308	531158	531195	3	3.97e-06	R270	34	F	52035	52068	76220	76253	3	0.000606	R270	35	F	203148	203182	417794	417828	3	0.000197	R270	33	P	104940	104972	760110	760142	3	0.00188	R270	31	R	73191	73221	122047	122077	3	0.0229	R270	30	F	22164	22193
R271	38	P	52400	52437	423559	423596	3	3.97e-06	R271	34	F	26268	26301	189491	189524	3	0.000606	R271	35	F	10152	10186	865233	865267	3	0.000197	R271	33	P	223237	223269	760110	760142	3	0.00188	R271	31	F	317668	317698	486030	486060	3	0.0229	R271	30	F	109184	109213
R272	38	P	46009	46046	394761	394798	3	3.97e-06	R272	34	F	25530	25563	330544	330577	3	0.000606	R272	35	F	594535	594569	1081270	1081304	3	0.000197	R272	33	P	661233	661265	749076	749108	3	0.00188	R272	31	F	103910	103940	526155	526185	3	0.0229	R272	30	F	109184	109213
R273	38	P	330777	330814	391425	391462	3	3.97e-06	R273	34	F	25530	25563	655509	655542	3	0.000606	R273	35	F	808097	808131	808130	808164	3	0.000197	R273	33	P	409245	409277	733194	733226	3	0.00188	R273	31	F	499628	499658	499749	499779	3	0.0229	R273	30	F	422593	422622
R274	38	P	207040	207077	314089	314126	3	3.97e-06	R274	34	F	191873	191906	469193	469226	3	0.000606	R274	35	F	558392	558426	808130	808164	3	0.000197	R274	33	P	291430	291462	725017	725049	3	0.00188	R274	31	F	498049	498079	499749	499779	3	0.0229	R274	30	F	577466	577495
R275	37	F	326029	326065	696604	696640	3	1.46e-05	R275	34	P	764057	764090	966829	966862	3	0.000606	R275	35	F	558425	558459	808097	808131	3	0.000197	R275	33	P	291655	291687	717212	717244	3	0.00188	R275	31	F	498170	498200	499628	499658	3	0.0229	R275	30	F	612645	612674
R276	37	F	669802	669838	749441	749477	3	1.46e-05	R276	34	P	330662	330695	966184	966217	3	0.000606	R276	35	F	558392	558426	558425	558459	3	0.000197	R276	33	P	310658	310690	708668	708700	3	0.00188	R276	31	F	498049	498079	498170	498200	3	0.0229	R276	30	F	328130	328159
R277	37	F	47494	47530	765730	765766	3	1.46e-05	R277	34	P	655627	655660	966184	966217	3	0.000606	R277	35	F	600056	600090	663705	663739	3	0.000197	R277	33	P	223812	223844	707643	707675	3	0.00188	R277	31	F	381730	381760	610544	610574	3	0.0229	R277	30	F	239153	239182
R278	37	F	54607	54643	1021637	1021673	3	1.46e-05	R278	34	P	145238	145271	943871	943904	3	0.000606	R278	35	F	235840	235874	663705	663739	3	0.000197	R278	33	P	261720	261752	591256	591288	3	0.00188	R278	31	F	368084	368114	599135	599165	3	0.0229	R278	30	F	119364	119393
R279	37	F	122271	122307	146809	146845	3	1.46e-05	R279	34	P	529566	529599	942532	942565	3	0.000606	R279	35	P	711063	711097	1036286	1036320	3	0.000197	R279	33	P	286944	286976	542429	542461	3	0.00188	R279	31	F	119901	119931	451858	451888	3	0.0229	R279	30	F	345987	346016
R280	37	F	137504	137540	672757	672793	3	1.46e-05	R280	34	P	490659	490692	859179	859212	3	0.000606	R280	35	P	926554	926588	1026382	1026416	3	0.000197	R280	33	P	134241	134273	351159	351191	3	0.00188	R280	31	F	85763	85793	189809	189839	3	0.0229	R280	30	F	422858	422887
R281	37	F	555596	555632	566325	566361	3	1.46e-05	R281	34	P	240703	240736	811077	811110	3	0.000606	R281	35	P	203362	203396	951461	951495	3	0.000197	R281	33	P	175917	175949	232492	232524	3	0.00188	R281	31	F	29048	29078	424513	424543	3	0.0229	R281	30	F	308239	308268
R282	37	F	121673	121709	145864	145900	3	1.46e-05	R282	34	P	58907	58940	808497	808530	3	0.000606	R282	35	P	218075	218109	932576	932610	3	0.000197	R282	33	P	153800	153832	181901	181933	3	0.00188	R282	31	F	29048	29078	520881	520911	3	0.0229	R282	30	F	253545	253574
R283	37	F	475767	475803	742493	742529	3	1.46e-05	R283	34	P	282495	282528	794412	794445	3	0.000606	R283	35	P	70262	70296	931541	931575	3	0.000197	R283	32	F	3542	3573	914109	914140	3	0.00684	R283	31	F	557783	557813	676773	676803	3	0.0229	R283	30	F	83712	83741
R284	37	F	277116	277152	480540	480576	3	1.46e-05	R284	34	P	490956	490989	786006	786039	3	0.000606	R284	35	P	48698	48732	909251	909285	3	0.000197	R284	32	F	166593	166624	369202	369233	3	0.00684	R284	31	F	71792	71822	591145	591175	3	0.0229	R284	30	F	257964	257993
R285	37	F	82609	82645	830541	830577	3	1.46e-05	R285	34	P	140871	140904	783743	783776	3	0.000606	R285	35	P	586949	586983	909251	909285	3	0.000197	R285	32	F	210616	210647	789733	789764	3	0.00684	R285	31	F	320861	320891	685837	685867	3	0.0229	R285	30	F	247347	247376
R286	37	F	42015	42051	709892	709928	3	1.46e-05	R286	34	P	640302	640335	766336	766369	3	0.000606	R286	35	P	137756	137790	848567	848601	3	0.000197	R286	32	F	82716	82747	570554	570585	3	0.00684	R286	31	F	165256	165286	166419	166449	3	0.0229	R286	30	F	176692	176721
R287	37	P	475767	475803	1066196	1066232	3	1.46e-05	R287	34	P	315337	315370	766336	766369	3	0.000606	R287	35	P	86855	86889	814922	814956	3	0.000197	R287	32	F	122490	122521	134549	134580	3	0.00684	R287	31	R	122047	122077	73191	73221	3	0.0229	R287	30	F	571296	571325
R288	37	P	669802	669838	1059248	1059284	3	1.46e-05	R288	34	P	77814	77847	645331	645364	3	0.000606	R288	35	P	625864	625898	814922	814956	3	0.000197	R288	32	F	298930	298961	299307	299338	3	0.00684	R288	31	F	528756	528786	560815	560845	3	0.0229	R288	30	F	64616	64645
R289	37	P	47494	47530	1042959	1042995	3	1.46e-05	R289	34	P	133361	133394	631770	631803	3	0.000606	R289	35	P	306577	306611	808130	808164	3	0.000197	R289	32	F	173303	173334	468482	468513	3	0.00684	R289	31	F	528756	528786	543440	543470	3	0.0229	R289	30	F	127189	127218
R290	37	P	82609	82645	978148	978184	3	1.46e-05	R290	34	P	626942	626975	631255	631288	3	0.000606	R290	35	P	306544	306578	808097	808131	3	0.000197	R290	32	F	64322	64353	465899	465930	3	0.00684	R290	31	F	141391	141421	514190	514220	3	0.0229	R290	30	F	119464	119493
R291	37	P	54607	54643	787052	787088	3	1.46e-05	R291	34	P	301977	302010	631255	631288	3	0.000606	R291	35	P	597421	597455	787075	787109	3	0.000197	R291	32	F	562306	562337	588101	588132	3	0.00684	R291	31	F	119900	119930	128420	128450	3	0.0229	R291	30	F	317580	317609
R292	37	P	387767	387803	679018	679054	3	1.46e-05	R292	34	P	306290	306323	626942	626975	3	0.000606	R292	35	P	78927	78961	691969	692003	3	0.000197	R292	32	F	488979	489010	656845	656876	3	0.00684	R292	31	F	136357	136387	388194	388224	3	0.0229	R292	30	F	180953	180982
R293	37	P	295238	295274	570789	570825	3	1.46e-05	R293	34	P	253831	253864	510703	510736	3	0.000606	R293	35	P	221759	221793	672642	672676	3	0.000197	R293	32	F	307937	307968	551494	551525	3	0.00684	R293	31	F	25161	25191	628336	628366	3	0.0229	R293	30	F	210389	210418
R294	37	P	278712	278748	537954	537990	3	1.46e-05	R294	34	P	77814	77847	320366	320399	3	0.000606	R294	35	P	213593	213627	603233	603267	3	0.000197	R294	32	F	209924	209955	569900	569931	3	0.00684	R294	31	F	159500	159530	226262	226292	3	0.0229	R294	30	F	383555	383584
R295	37	P	330789	330825	391414	391450	3	1.46e-05	R295	34	P	133361	133394	306805	306838	3	0.000606	R295	35	P	218077	218111	603019	603053	3	0.000197	R295	32	F	277803	277834	523605	523636	3	0.00684	R295	31	F	296673	296703	348802	348832	3	0.0229	R295	30	F	62733	62762
R296	37	P	237495	237531	388164	388200	3	1.46e-05	R296	34	P	301977	302010	306290	306323	3	0.000606	R296	35	P	537370	537404	597421	597455	3	0.000197	R296	32	F	854852	854883	859927	859958	3	0.00684	R296	31	F	424512	424542	665733	665763	3	0.0229	R296	30	F	134177	134206
R297	37	P	273132	273168	275460	275496	3	1.46e-05	R297	34	P	66177	66210	126674	126707	3	0.000606	R297	35	P	306577	306611	558425	558459	3	0.000197	R297	32	F	165264	165295	245238	245269	3	0.00684	R297	31	F	11529	11559	595174	595204	3	0.0229	R297	30	F	54899	54928
R298	36	F	265113	265148	911756	911791	3	5.38e-05	R298	34	P	66198	66231	126653	126686	3	0.000606	R298	35	P	306544	306578	558392	558426	3	0.000197	R298	32	F	351189	351220	526229	526260	3	0.00684	R298	31	F	2185	2215	280876	280906	3	0.0229	R298	30	F	148309	148338
R299	36	F	314071	314106	896786	896821	3	5.38e-05	R299	33	F	133303	133335	798372	798404	3	0.00221	R299	35	P	78927	78961	303364	303398	3	0.000197	R299	32	F	210815	210846	574972	575003	3	0.00684	R299	31	F	106691	106721	24313	24343	3	0.0229	R299	30	F	82817	82846
R300	36	F	333891	333926	672324	672359	3	5.38e-05	R300	33	F	334170	334202	488610	488642	3	0.00221	R300	35	P	213593	213627	239017	239051	3	0.000197	R300	32	F	210815	210846	624882	624913	3	0.00684	R300	31	P	130673	130703	177074	177104	3	0.0229	R300	30	F	7887	7916
R301	36	F	191218	191253	897167	897202	3	5.38e-05	R301	33	F	488610	488642	659135	659167	3	0.00221	R301	35	P	218077	218111	238803	238837	3	0.000197	R301	32	F	453115	453146	803176	803207	3	0.00684	R301	31	P	3566	3596	698173	698203	3	0.0229	R301	30	F	110189	110218
R302	36	F	122096	122131	146636	146671	3	5.38e-05	R302	33	F	186416	186448	366342	366374	3	0.00221	R302	34	F	635	668	808561	808594	3	0.000721	R302	32	F	265056	265087	285429	285460	3	0.00684	R302	31	P	614829	614859	666801	666831	3	0.0229	R302	30	F	23170	23199
R303	36	F	611096	611131	952353	952388	3	5.38e-05	R303	33	F	186416	186448	691308	691340	3	0.00221	R303	34	F	635	668	558856	558889	3	0.000721	R303	32	F	307951	307982	551508	551539	3	0.00684	R303	31	P	594797	594827	656719	656749	3	0.0229	R303	30	F	417298	417327
R304	36	F	121386	121421	145579	145614	3	5.38e-05	R304	33	R	970903	970935	970913	970945	3	0.00221	R304	34	F	836873	836906	903670	903703	3	0.000721	R304	32	F	270435	270466	436934	436965	3	0.00684	R304	31	P	144101	144131	614288	614318	3	0.0229	R304	30	F	222838	222867
R305	36	F	33521	33556	1014406	1014441	3	5.38e-05	R305	33	F	321643	321675	600016	600048	3	0.00221	R305	34	F	830608	830641	1078972	1079005	3	0.000721	R305	32	F	146497	146528	585447	585478	3	0.00684	R305	31	P	325271	325301	609456	609486	3	0.0229	R305	30	P	62733	62762
R306	36	F	63633	63668	84130	84165	3	5.38e-05	R306	33	F	600016	600048	646608	646640	3	0.00221	R306	34	F	26283	26316	709916	709949	3	0.000721	R306	32	F	585447	585478	894734	894765	3	0.00684	R306	31	P	291906	291936	608730	608760	3	0.0229	R306	30	P	435104	435133
R307	36	F	6762	6797	158718	158753	3	5.38e-05	R307	33	F	75421	75453	509293	509325	3	0.00221	R307	34	F	709916	709949	1081900	1081933	3	0.000721	R307	32	F	287079	287110	522486	522517	3	0.00684	R307	31	P	150348	150378	596214	596244	3	0.0229	R307	30	P	121959	121988
R308	36	F	76386	76421	158718	158753	3	5.38e-05	R308	33	F	104514	104546	970531	970563	3	0.00221	R308	34	F	1063140	1063173	1069937	1069970	3	0.000721	R308	32	P	676824	676855	881000	881031	3	0.00684	R308	31	P	229082	229112	591700	591730	3	0.0229	R308	30	P	314031	314060
R309	36	F	314232	314267	896947	896982	3	5.38e-05	R309	33	F	177940	177972	887902	887934	3	0.00221	R309	34	F	201209	201242	1054000	1054033	3	0.000721	R309	32	P	715166	715197	880612	880643	3	0.00684	R309	31	P	42929	42959	578804	578834	3	0.0229	R309	30	P	379021	379050
R310	36	F	196992	197027	442801	442836	3	5.38e-05	R310	33	F	194785	194817	512159	512191	3	0.00221	R310	34	F	265806	265839	693035	693068	3	0.000721	R310	32	P	515161	515192	879258	879289	3	0.00684	R310	31	P	41556	41586	574743	574773	3	0.0229	R310	30	P	75080	75109
R311	36	F	122448	122483	498325	498360	3	5.38e-05	R311	33	F	297956	297988	948239	948271	3	0.00221	R311	34	F	638853	638886	829963	829996	3	0.000721	R311	32	P	819260	819291	875687	875718	3	0.00684	R311	31	P	98113	98143	566501	566531	3	0.0229	R311	30	P	190761	190790
R312	36	F	386960	386995	473095	473130	3	5.38e-05	R312	33	F	622921	622953	948239	948271	3	0.00221	R312	34	F	122970	123003	278931	278964	3	0.000721	R312	32	P	592055	592086	834294	834325	3	0.00684	R312	31	P	98591	98621	556016	556046	3	0.0229	R312	30	P	276819	276848
R313	36	P	314071	314106	911918	911953	3	5.38e-05	R313	33	F	472631	472663	704175	704207	3	0.00221	R313	34	F	226209	226242	395521	395554	3	0.000721	R313	32	P	468449	468480	736559	736590	3	0.00684	R313	31	P	89050	89080	541305	541335	3	0.0229	R313	30	P	140485	140514
R314	36	P	314232	314267	911757	911792	3	5.38e-05	R314	33	F	410260	410292	497153	497185	3	0.00221	R314	34	F	48899	48932	649161	649194	3	0.000721	R314	32	P	468482	468513	736526	736557	3	0.00684	R314	31	P	89050	89080	539716	539746	3	0.0229	R314	30	P	255151	255180
R315	36	P	191218	191253	911538	911573	3	5.38e-05	R315	33	F	51323	51355	329464	329496	3	0.00221	R315	34	F	662743	662776	1057586	1057619	3	0.000721	R315	32	P	589492	589523	686314	686345	3	0.00684	R315	31	P	87494	87524	532913	532943	3	0.0229	R315	30	P	148912	148941
R316	36	P	265113	265148	896948	896983	3	5.38e-05	R316	33	F	51323	51355	654429	654461	3	0.00221	R316	34	F	306259	306292	691833	691866	3	0.000721	R316	32	P	514834	514865	664891	664922	3	0.00684	R316	31	P	528686	528716	529973	530003	3	0.0229	R316	30	P	430494	430523
R317	36	P	611096	611131	856337	856372	3	5.38e-05	R317	33	F	12053	12085	701343	701375	3	0.00221	R317	34	F	1215	1248	356135	356168	3	0.000721	R317	32	P	10371	10402	656845	656876	3	0.00684	R317	31	P	136282	136312	528756	528786	3	0.0229	R317	30	P	295744	295773
R318	36	P	33521	33556	794284	794319	3	5.38e-05	R318	33	F	403591	403623	415878	415910	3	0.00221	R318	34	P	654186	654219	1076702	1076735	3	0.000721	R318	32	P	77146	77177	591887	591918	3	0.00684	R318	31	P	380394	380424	528756	528786	3	0.0229	R318	30	P	86294	86323
R319	36	P	51236	51271	722496	722531	3	5.38e-05	R319	33	F	543828	543860	804767	804799	3	0.00221	R319	34	P	21924	21957	1069458	1069491	3	0.000721	R319	32	P	99794	99825	581941	581972	3	0.00684	R319	31	P	26757	26787	521260	521290	3	0.0229	R319	30	P	158557	158586
R320	36	P	25743	25778	652233	652268	3	5.38e-05	R320	33	F	52436	52468	76970	77002	3	0.00221	R320	34	P	588801	588834	1050900	1050933	3	0.000721	R320	32	P	270221	270252	538356	538387	3	0.00684	R320	31	P	167162	167192	517281	517311	3	0.0229	R320	30	P	55244	55273
R321	36	P	166927	166962	204565	204600	3	5.38e-05	R321	33	F	409505	409537	887784	887816	3	0.00221	R321	34	P	588822	588855	1050879	1050912	3	0.000721	R321	32	P	87632	87663	486790	486821	3	0.00684	R321	31	P	487822	487852	487822	487852	3	0.0229	R321	30	P	542563	542592
R322	35	F	469944	469978	619253	619287	3	0.000197	R322	33	F	221685	221717	744027	744059	3	0.00221	R322	34	P	47311	47344	1017448	1017481	3	0.000721	R322	32	P	277803	277834	290999	291030	3	0.00684	R322	31	P	46337	46367	468395	468425	3	0.0229	R322	30	P	85508	85537
R323	35	F	177529	177563	273775	273809	3	0.000197	R323	33	F	333945	333977	480805	480837	3	0.00221	R323	34	P	710804	710837	931501	931534	3	0.000721	R323	32	P	99794	99825	264254	264285	3	0.00684	R323	31	P	431818	431848	455989	456019	3	0.0229	R323	30	P	505102	505131
R324	35	F	374803	374837	1013322	1013356	3	0.000197	R324	33	F	480805	480837	658910	658942	3	0.00221	R324	34	P	635934	635967	898579	898612	3	0.000721	R324	31	F	613204	613234	633086	633116	3	0.0248	R324	31	P	384941	384971	428325	428355	3	0.0229	R324	30	P	148307	148336
R325	35	F	560731	560765	702434	702468	3	0.000197	R325	33	F	786770	786802	895167	895199	3	0.00221	R325	34	P	14082	14115	843790	843823	3	0.000721	R325	31	F	130921	130951	488438	488468	3	0.0248	R325	31	P	387002	387032	428325	428355	3	0.0229	R325	30	P	231440	231469
R326	35	F	60904	60938	485364	485398	3	0.000197	R326	33	F	135400	135432	887784	887816	3	0.00221	R326	34	P	691833	691866	808416	808449	3	0.000721	R326	31	F	125160	125190	715165	715195	3	0.0248	R326	31	P	106209	106239	383180	383210	3	0.0229	R326	30	P	110301	110330
R327	35	F	2372	2406	299660	299694	3	0.000197	R327	33	F	220606	220638	596386	596418	3	0.00221	R327	34	P	1215	1248	758540	758573	3	0.000721	R327	31	F	129266	129296	563079	563109	3	0.0248	R327	31	P	133659	133689	372516	372546	3	0.0229	R327	30	P	23282	23311
R328	35	F	71996	72030	299660	299694	3	0.000197	R328	33	P	73003	73035	924449	924481	3	0.00221	R328	34	P	20585	20618	725594	725627	3	0.000721	R328	31	F	452124	452154	561091	561121	3	0.0248	R328	31	P	69513	69543	340566	340596	3	0.0229	R328	30	P	276380	276409
R329	35	F	815422	815456	1013543	1013577	3	0.000197	R329	33	P	245801	245833	854364	854396	3	0.00221	R329	34	P	558711	558744	691833	691866	3	0.000721	R329	31	F	699543	699573	858894	858924	3	0.0248	R329	31	P	102856	102886	325308	325338	3	0.0229	R329	30	P	139622	139651
R330	35	F	795148	795182	993269	993303	3	0.000197	R330	33	P	327960	327992	819126	819158	3	0.00221	R330	34	P	270135	270168	634668	634701	3	0.000721	R330	31	F	133316	133346	291488	291518	3	0.0248	R330	31	P	34635	34665	304901	304931	3	0.0229	R330	30	P	139576	139605
R331	35	F	54419	54453	470136	470170	3	0.000197	R331	33	P	652925	652957	819126	819158	3	0.00221	R331	34	P	1215	1248	508835	508868	3	0.000721	R331	31	F	189754	189784	783757	783787	3	0.0248	R331	31	P	82407	82437	258834	258864	3	0.0229	R331	30	P	138663	138692
R332	35	F	475727	475761	742453	742487	3	0.000197	R332	33	P	165609	165641	790577	790609	3	0.00221	R332	34	P	20585	20618	475889	475922	3	0.000721	R332	31	F	275304	275334	433317	433347	3	0.0248	R332	31	P	201372	201402	216821	216851	3	0.0229	R332	30	P	263968	263997
R333	35	F	25744	25778	473095	473129	3	0.000197	R333	33	P	172493	172525	535426	535458	3	0.00221	R333	34	P	128579	128612	400391	400424	3	0.000721	R333	31	F	226071	226101	676419	676449	3	0.0248	R333	31	P	1335	1365	202012	202042	3	0.0229	R333	30	P	183054	183083
R334	35	F	255408	255442	471442	471476	3	0.000197	R334	33	P	498183	498215	520834	520866	3	0.00221	R334	34	P	635	668	306114	306147	3	0.000721	R334	31	F	346858	346888	717741	717771	3	0.0248	R334	31	P	87400	87430	122054	122084	3	0.0229	R334	30	P	51904	51933
R335	35	F	112835	112869	583595	583629	3	0.000197	R335	33	P	253621	253653	510858	510890	3	0.00221	R335	34	P	216243	216276	268438	268471	3	0.000721	R335	31	F	451972	452002	884960	884990	3	0.0248	R335	31	P	137579	137609	94521	94551	3	0.0229	R335	30	P	198388	198417
R336	35	F	624514	624548	714119	714153	3	0.000197	R336	33	P	93244	93276	466201	466233	3	0.00221	R336	33	F	230169	230201	1057528	1057560	3	0.00263	R336	31	F	249209	249239	451972	452002	3	0.0248	R336	31	P	117343	117373	71314	71344	3	0.0229	R336	30	P	127239	127268
R337	35	P	475727	475761	1066238	1066272	3	0.000197	R337	33	P	251229	251261	453694	453726	3	0.00221	R337	33	R	834688	834720	834698	834730	3	0.00263	R337	31	F	717985	718015	827524	827554	3	0.0248	R337	30	F	497405	497434	497440	497469	3	0.0827	R337	30	P	144790	144819
R338	35	P	993269	993303	1013543	1013577	3	0.000197	R338	33	P	121210	121242	191976	192008	3	0.00221	R338	33	F	267623	267655	768949	768981	3	0.00263	R338	31	F	282055	282085	484562	484592	3	0.0248	R338	30	F	497440	497469	498984	499013	3	0.0827	R338	30	P	43243	43272
R339	35	P	795148	795182	815422	815456	3	0.000197	R339	33	P	73270	73302	108369	108401	3	0.00221	R339	33	F	267623	267655	519244	519276	3	0.00263	R339	31	F	8169	8199	390920	390950	3	0.0248	R339	30	F	497405	497434	499019	499048	3	0.0827	R339	30	P	124084	124113
R340	35	P	374803	374837	795369	795403	3	0.000197	R340	33	P	11697	11729	32432	32464	3	0.00221	R340	33	F	46512	46544	776870	776902	3	0.00263	R340	31	F	8169	8199	270016	270046	3	0.0248	R340	30	F	498984	499013	499019	499048	3	0.0827	R340	30	P	126087	126116
R341	35	P	299660	299694	724294	724328	3	0.000197	R341	32	F	236617	236648	749219	749250	3	0.00803	R341	33	F	46512	46544	527165	527197	3	0.00263	R341	31	F	820605	820635	821768	821798	3	0.0248	R341	30	F	554804	554833	566895	566924	3	0.0827	R341	30	P	212451	212480
R342	35	P	141526	141560	718013	718047	3	0.000197	R342	32	F	303920	303951	986413	986444	3	0.00803	R342	33	F	75535	75567	834310	834342	3	0.00263	R342	31	F	68887	68917	161653	161683	3	0.0248	R342	30	F	203531	203560	625600	625629	3	0.0827	R342	30	P	31939	31968
R343	35	P	519359	519393	661190	661224	3	0.000197	R343	32	F	628885	628916	986413	986444	3	0.00803	R343	33	F	358482	358514	635341	635373	3	0.00263	R343	31	F	270407	270437	320096	320126	3	0.0248	R343	30	F	5699	5728	503331	503360	3	0.0827	R343	30	P	119359	119388
R344	35	P	473098	473132	652230	652264	3	0.000197	R344	32	F	137377	137408	469270	469301	3	0.00803	R344	33	F	349932	349964	949772	949804	3	0.00263	R344	31	F	232335	232365	244890	244920	3	0.0248	R344	30	F	73783	73812	15149	15178	3	0.0827	R344	30	P	88004	88033
R345	35	P	54417	54451	589612	589646	3	0.000197	R345	32	F	134869	134900	521490	521521	3	0.00803	R345	33	F	348907	348939	703166	703198	3	0.00263	R345	31	F	608557	608587	608591	608621	3	0.0248	R345	30	F	44819	44848	249369	249398	3	0.0827	R345	30	P	986	1015
R346	35	P	326031	326065	566327	566361	3	0.000197	R346	32	F	836886	836917	907024	907055	3	0.00803	R346	33	F	366287	366319	635566	635598	3	0.00263	R346	31	F	542402	542432	804924	804954	3	0.0248	R346	30	F	148130	148159	494856	494885	3	0.0827	R346	30	P	85503	85532
R347	35	P	147245	147279	566298	566332	3	0.000197	R347	32	F	137410	137441	469303	469334	3	0.00803	R347	33	F	457446	457478	949784	949816	3	0.00263	R347	31	F	696542	696572	853443	853473	3	0.0248	R347	30	F	430564	430593	478165	478194	3	0.0827	R347	30	P	19346	19375
R348	35	P	133956	133990	566298	566332	3	0.000197	R348	32	F	137410	137441	191983	192014	3	0.00803	R348	33	F	629812	629844	854024	854056	3	0.00263	R348	31	F	739124	739154	739380	739410	3	0.0248	R348	30	F	66007	66036	151496	151525	3	0.0827	R348	30	P	17119	17148
R349	35	P	206971	207005	314161	314195	3	0.000197	R349	32	F	134827	134858	591571	591602	3	0.00803	R349	33	F	641567	641599	891469	891501	3	0.00263	R349	31	F	71853	71883	277900	277930	3	0.0248	R349	30	F	86195	86224	697694	697723	3	0.0827	R349	30	P	986	1015
R350	35	P	215680	215714	239409	239443	3	0.000197	R350	32	F	167707	167738	529849	529880	3	0.00803	R350	33	F	90008	90040	909280	909312	3	0.00263	R350	31	F	277900	277930	291001	291031	3	0.0248	R350	30	F	5658	5687	619972	620001	3	0.0827
R351	34	F	272701	272734	973732	973765	3	0.000721	R351	32	F	547324	547355	746336	746367	3	0.00803	R351	33	F	222381	222413	735618	735650	3	0.00263	R351	31	F	417911	417941	433322	433352	3	0.0248	R351	30	F	5658	5687	606481	606510	3	0.0827
R352	34	F	232343	232376	245795	245828	3	0.000721	R352	32	F	729648	729679	747365	747396	3	0.00803	R352	33	F	222381	222413	485913	485945	3	0.00263	R352	31	F	20785	20815	321694	321724	3	0.0248	R352	30	F	152424	152453	298878	298907	3	0.0827
R353	34	F	52580	52613	971106	971139	3	0.000721	R353	32	F	55397	55428	312749	312780	3	0.00803	R353	33	F	268415	268447	625366	625398	3	0.00263	R353	31	F	71478	71508	880612	880642	3	0.0248	R353	30	F	486766	486795	499812	499841	3	0.0827
R354	34	F	208554	208587	215356	215389	3	0.000721	R354	32	F	55397	55428	637714	637745	3	0.00803	R354	33	F	86357	86389	268415	268447	3	0.00263	R354	31	F	64464	64494	851501	851531	3	0.0248	R354	30	F	486766	486795	498233	498262	3	0.0827
R355	34	F	314188	314221	896903	896936	3	0.000721	R355	32	F	51622	51653	75807	75838	3	0.00803	R355	33	F	640052	640084	1018161	1018193	3	0.00263	R355	31	F	356933	356963	523679	523709	3	0.0248	R355	30	F	1270	1299	95015	95044	3	0.0827
R356	34	F	959560	959593	959966	959999	3	0.000721	R356	32	F	248081	248112	877509	877540	3	0.00803	R356	33	F	374464	374496	851186	851218	3	0.00263	R356	31	F	100287	100317	657379	657409	3	0.0248	R356	30	F	168780	168809	297661	297690	3	0.0827
R357	34	F	337382	337415	842480	842513	3	0.000721	R357	32	F	307609	307640	327960	327991	3	0.00803	R357	33	F	266017	266049	693190	693222	3	0.00263	R357	31	F	707767	707797	819856	819886	3	0.0248	R357	30	F	135223	135252	135271	135300	3	0.0827
R358	34	F	253838	253871	671880	671913	3	0.000721	R358	32	F	307609	307640	652925	652956	3	0.00803	R358	33	P	630168	630200	1037167	1037199	3	0.00263	R358	31	F	288861	288891	483009	483039	3	0.0248	R358	30	F	585075	585104	585108	585137	3	0.0827
R359	34	F	199419	199452	793204	793237	3	0.000721	R359	32	F	327960	327991	632574	632605	3	0.00803	R359	33	P	48055	48087	1017048	1017080	3	0.00263	R359	31	F	390919	390949	651625	651655	3	0.0248	R359	30	F	167324	167353	507603	507632	3	0.0827
R360	34	F	46762	46795	555645	555678	3	0.000721	R360	32	F	632574	632605	652925	652956	3	0.00803	R360	33	P	764744	764776	949772	949804	3	0.00263	R360	31	F	348123	348153	429285	429315	3	0.0248	R360	30	F	84289	84318	535843	535872	3	0.0827
R361	34	F	292728	292761	588536	588569	3	0.000721	R361	32	F	222447	222478	558897	558928	3	0.00803	R361	33	P	515039	515071	949772	949804	3	0.00263	R361	31	P	897623	897653	897623	897653	3	0.0248	R361	30	F	163886	163915	540472	540501	3	0.0827
R362	34	F	540486	540519	848088	848121	3	0.000721	R362	32	F	72373	72404	604454	604485	3	0.00803	R362	33	P	740212	740244	851186	851218	3	0.00263	R362	31	P	149386	149416	897623	897653	3	0.0248	R362	30	F	14710	14739	181838	181867	3	0.0827
R363	34	F	523821	523854	806302	806335	3	0.000721	R363	32	F	316601	316632	886144	886175	3	0.00803	R363	33	P	490507	490539	851186	851218	3	0.00263	R363	31	P	768534	768564	884960	884990	3	0.0248	R363	30	F	98759	98788	466449	466478	3	0.0827
R364	34	F	121661	121694	145852	145885	3	0.000721	R364	32	F	641566	641597	886144	886175	3	0.00803	R364	33	P	110272	110304	838256	838288	3	0.00263	R364	31	P	706026	706056	877088	877118	3	0.0248	R364	30	F	10915	10944	141441	141470	3	0.0827
R365	34	F	848726	848759	849132	849165	3	0.000721	R365	32	F	419525	419556	918391	918422	3	0.00803	R365	33	P	703166	703198	765769	765801	3	0.00263	R365	31	P	809428	809458	857647	857677	3	0.0248	R365	30	F	124705	124734	195436	195465	3	0.0827
R366	34	F	95888	95921	909424	909457	3	0.000721	R366	32	F	124019	124050	397150	397181	3	0.00803	R366	33	P	635341	635373	756194	756226	3	0.00263	R366	31	P	317952	317982	837461	837491	3	0.0248	R366	30	F	380440	380469	395545	395574	3	0.0827
R367	34	F	292431	292464	515407	515440	3	0.000721	R367	32	F	341230	341261	990011	990042	3	0.00803	R367	33	P	635566	635598	748389	748421	3	0.00263	R367	31	P	170664	170694	834274	834304	3	0.0248	R367	30	F	156841	156870	403872	403901	3	0.0827
R368	34	F	43730	43763	95150	95183	3	0.000721	R368	32	F	666195	666226	990011	990042	3	0.00803	R368	33	P	516064	516096	703166	703198	3	0.00263	R368	31	P	369214	369244	828459	828489	3	0.0248	R368	30	F	166535	166564	484306	484335	3	0.0827
R369	34	P	199419	199452	1015488	1015521	3	0.000721	R369	32	P	637928	637959	959736	959767	3	0.00803	R369	33	P	435283	435315	694491	694523	3	0.00263	R369	31	P	514600	514630	796846	796876	3	0.0248	R369	30	F	380395	380424	528659	528688	3	0.0827
R370	34	P	523821	523854	1002390	1002423	3	0.000721	R370	32	P	312963	312994	959736	959767	3	0.00803	R370	33	P	595644	595676	665276	665308	3	0.00263	R370	31	P	249209	249239	768534	768564	3	0.0248	R370	30	F	150772	150801	156794	156823	3	0.0827
R371	34	P	337382	337415	966212	966245	3	0.000721	R371	32	P	109661	109692	946213	946244	3	0.00803	R371	33	P	203150	203182	647885	647917	3	0.00263	R371	31	P	561091	561121	768382	768412	3	0.0248	R371	30	F	58431	58460	190537	190566	3	0.0827
R372	34	P	540486	540519	960604	960637	3	0.000721	R372	32	P	918064	918095	942642	942673	3	0.00803	R372	33	P	498684	498716	635566	635598	3	0.00263	R372	31	P	124600	124630	759433	759463	3	0.0248	R372	30	F	127859	127888	371503	371532	3	0.0827
R373	34	P	849132	849165	959966	959999	3	0.000721	R373	32	P	490657	490688	941288	941319	3	0.00803	R373	33	P	506489	506521	635341	635373	3	0.00263	R373	31	P	348312	348342	716681	716711	3	0.0248	R373	30	F	689890	689919	690083	690112	3	0.0827
R374	34	P	848726	848759	959560	959593	3	0.000721	R374	32	P	556804	556835	940906	940937	3	0.00803	R374	33	P	79395	79427	595911	595943	3	0.00263	R374	31	P	701122	701152	705009	705039	3	0.0248	R374	30	F	42835	42864	520932	520961	3	0.0827
R375	34	P	879881	879914	928822	928855	3	0.000721	R375	32	P	654564	654595	910761	910792	3	0.00803	R375	33	P	429293	429325	457400	457432	3	0.00263	R375	31	P	299279	299309	704023	704053	3	0.0248	R375	30	F	2297	2326	202635	202664	3	0.0827
R376	34	P	314188	314221	911803	911836	3	0.000721	R376	32	P	329599	329630	910761	910792	3	0.00803	R376	33	P	222381	222413	379058	379090	3	0.00263	R376	31	P	493711	493741	698630	698660	3	0.0248	R376	30	F	42927	42956	151232	151261	3	0.0827
R377	34	P	95888	95921	899284	899317	3	0.000721	R377	32	P	320335	320366	909642	909673	3	0.00803	R377	33	P	267623	267655	345727	345759	3	0.00263	R377	31	P	115620	115650	693892	693922	3	0.0248	R377	30	F	73550	73579	633307	633336	3	0.0827
R378	34	P	52580	52613	837586	837619	3	0.000721	R378	32	P	645300	645331	909642	909673	3	0.00803	R378	33	P	46512	46544	337806	337838	3	0.00263	R378	31	P	77540	77570	693419	693449	3	0.0248	R378	30	F	152004	152033	282824	282853	3	0.0827
R379	34	P	272701	272734	834960	834993	3	0.000721	R379	32	P	425340	425371	898946	898977	3	0.00803	R379	32	F	656562	656593	823498	823529	3	0.00956	R379	31	P	335292	335322	675379	675409	3	0.0248	R379	30	F	55155	55184	266407	266436	3	0.0827
R380	34	P	493463	493496	696177	696210	3	0.000721	R380	32	P	598785	598816	859184	859215	3	0.00803	R380	32	F	133978	134009	723411	723442	3	0.00956	R380	31	P	262433	262463	675002	675032	3	0.0248	R380	30	F	75240	75269	100089	100118	3	0.0827
R381	34	P	43848	43881	695532	695565	3	0.000721	R381	32	P	185279	185310	818886	818917	3	0.00803	R381	32	F	133978	134009	473706	473737	3	0.00956	R381	31	P	245431	245461	652693	652723	3	0.0248	R381	30	F	37318	37347	302716	302745	3	0.0827
R382	34	P	214877	214910	673219	673252	3	0.000721	R382	32	P	604984	605015	812702	812733	3	0.00803	R382	32	F	808311	808342	808344	808375	3	0.00956	R382	31	P	534380	534410	648589	648619	3	0.0248	R382	30	F	117335	117364	34074	34103	3	0.0827
R383	34	P	128533	128566	537906	537939	3	0.000721	R383	32	P	631772	631803	798436	798467	3	0.00803	R383	32	F	558606	558637	808344	808375	3	0.00956	R383	31	P	574208	574238	628994	629024	3	0.0248	R383	30	F	316462	316491	519666	519695	3	0.0827
R384	34	P	210510	210543	513144	513177	3	0.000721	R384	32	P	306807	306838	798436	798467	3	0.00803	R384	32	F	558639	558670	808311	808342	3	0.00956	R384	31	P	624118	624148	628994	629024	3	0.0248	R384	30	F	34558	34587	578816	578845	3	0.0827
R385	34	P	28523	28556	495742	495775	3	0.000721	R385	32	P	74004	74035	752178	752209	3	0.00803	R385	32	F	558606	558637	558639	558670	3	0.00956	R385	31	P	198012	198042	592076	592106	3	0.0248	R385	30	F	521797	521826	528653	528682	3	0.0827
R386	34	P	19982	20015	203006	203039	3	0.000721	R386	32	P	73662	73693	747440	747471	3	0.00803	R386	32	F	213158	213189	1046286	1046317	3	0.00956	R386	31	P	270835	270865	538076	538106	3	0.0248	R386	30	F	99972	100001	528757	528786	3	0.0827
R387	34	P	135809	135842	196319	196352	3	0.000721	R387	32	P	320335	320366	658479	658510	3	0.00803	R387	32	F	90316	90347	617272	617303	3	0.00956	R387	31	P	277900	277930	523604	523634	3	0.0248	R387	30	F	151233	151262	673983	674012	3	0.0827
R388	34	P	135830	135863	196298	196331	3	0.000721	R388	32	P	645300	645331	658479	658510	3	0.00803	R388	32	F	90316	90347	253056	253087	3	0.00956	R388	31	P	416838	416868	509347	509377	3	0.0248	R388	30	F	122278	122307	236039	236068	3	0.0827
R389	34	P	33552	33585	147446	147479	3	0.000721	R389	32	P	333514	333545	645300	645331	3	0.00803	R389	32	F	703822	703853	1059094	1059125	3	0.00956	R389	31	P	353971	354001	435623	435653	3	0.0248	R389	30	F	232177	232206	301847	301876	3	0.0827
R390	34	P	15154	15187	19467	19500	3	0.000721	R390	32	P	116811	116842	457665	457696	3	0.00803	R390	32	F	656776	656807	1014088	1014119	3	0.00956	R390	31	P	45117	45147	411839	411869	3	0.0248	R390	30	F	196020	196049	356510	356539	3	0.0827
R391	33	F	202948	202980	527781	527813	3	0.00263	R391	32	P	42355	42386	407547	407578	3	0.00803	R391	32	F	40020	40051	45095	45126	3	0.00956	R391	31	P	85631	85661	399214	399244	3	0.0248	R391	30	F	398856	398885	532163	532192	3	0.0827
R392	33	F	242127	242159	1078128	1078160	3	0.00263	R392	32	P	320335	320366	333514	333545	3	0.00803	R392	32	F	285006	285037	400590	400621	3	0.00956	R392	31	P	394727	394757	396309	396339	3	0.0248	R392	30	F	115452	115481	224982	225011	3	0.0827
R393	33	F	420709	420741	906349	906381	3	0.00263	R393	32	P	121171	121202	192016	192047	3	0.00803	R393	32	F	194764	194795	1059052	1059083	3	0.00956	R393	31	P	355736	355766	394731	394761	3	0.0248	R393	30	F	6779	6808	665386	665415	3	0.0827
R394	33	F	868186	868218	1017173	1017205	3	0.00263	R394	32	P	121291	121322	137323	137354	3	0.00803	R394	32	F	381156	381187	725877	725908	3	0.00956	R394	31	P	277805	277835	356780	356810	3	0.0248	R394	30	F	163947	163976	540527	540556	3	0.0827
R395	33	R	700251	700283	700261	700293	3	0.00263	R395	32	P	72205	72236	94562	94593	3	0.00803	R395	32	F	381156	381187	476172	476203	3	0.00956	R395	31	P	277900	277930	351169	351199	3	0.0248	R395	30	F	163947	163976	538938	538967	3	0.0827
R396	33	F	34829	34861	795150	795182	3	0.00263	R396	31	F	236615	236645	910788	910818	3	0.0291	R396	32	F	709540	709571	964711	964742	3	0.00956	R396	31	P	277830	277860	279111	279141	3	0.0248	R396	30	F	439031	439060	537931	537960	3	0.0827
R397	33	F	174142	174174	699879	699911	3	0.00263	R397	31	F	572333	572363	984799	984829	3	0.0291	R397	32	F	445937	445968	681752	681783	3	0.00956	R397	31	P	124292	124322	203214	203244	3	0.0248	R397	30	F	131638	131667	537931	537960	3	0.0827
R398	33	F	247574	247606	617251	617283	3	0.00263	R398	31	F	6210	6240	835585	835615	3	0.0291	R398	32	F	306333	306364	306366	306397	3	0.00956	R398	31	P	149386	149416	149386	149416	3	0.0248	R398	30	P	145005	145034	170174	170203	3	0.0827
R399	33	F	11133	11165	677587	677619	3	0.00263	R399	31	F	241743	241773	918626	918656	3	0.0291	R399	32	F	641568	641599	661941	661972	3	0.00956	R399	31	C	758023	758053	509340	509370	3	0.0248	R399	30	P	42929	42958	700507	700536	3	0.0827
R400	33	F	286246	286278	373121	373153	3	0.00263	R400	31	F	7292	7322	98968	98998	3	0.0291	R400	32	F	961130	961161	961507	961538	3	0.00956	R400	31	C	509340	509370	758023	758053	3	0.0248	R400	30	P	567804	567833	700311	700340	3	0.0827
R401	33	F	271246	271278	893993	894025	3	0.00263	R401	31	F	371807	371837	726053	726083	3	0.0291	R401	32	F	127703	127734	313761	313792	3	0.00956	R401	30	F	348367	348396	429233	429262	3	0.0895	R401	30	P	50422	50451	696088	696117	3	0.0827
R402	33	F	42650	42682	120949	120981	3	0.00263	R402	31	F	334003	334033	456434	456464	3	0.0291	R402	32	F	18953	18984	318107	318138	3	0.00956	R402	30	F	294107	294136	430697	430726	3	0.0895	R402	30	P	566000	566029	687310	687339	3	0.0827
R403	33	F	272547	272579	973522	973554	3	0.00263	R403	31	F	456434	456464	658968	658998	3	0.0291	R403	32	F	19341	19372	356436	356467	3	0.00956	R403	30	F	77934	77963	114413	114442	3	0.0895	R403	30	P	150955	150984	684714	684743	3	0.0827
R404	33	F	81679	81711	430739	430771	3	0.00263	R404	31	F	448116	448146	723845	723875	3	0.0291	R404	32	F	444608	444639	891229	891260	3	0.00956	R404	30	F	10468	10497	88200	88229	3	0.0895	R404	30	P	390791	390820	683906	683935	3	0.0827
R405	33	F	534176	534208	738967	738999	3	0.00263	R405	31	F	196453	196483	448118	448148	3	0.0291	R405	32	F	653300	653331	710875	710906	3	0.00956	R405	30	F	129222	129251	575865	575894	3	0.0895	R405	30	P	393117	393146	683906	683935	3	0.0827
R406	33	F	122062	122094	146602	146634	3	0.00263	R406	31	F	2270	2300	454011	454041	3	0.0291	R406	32	F	128554	128585	596378	596409	3	0.00956	R406	30	F	129222	129251	625775	625804	3	0.0895	R406	30	P	316831	316860	683765	683794	3	0.0827
R407	33	F	473434	473466	941586	941618	3	0.00263	R407	31	F	216807	216837	979800	979830	3	0.0291	R407	32	F	230233	230264	662743	662774	3	0.00956	R407	30	F	138667	138696	403206	403235	3	0.0895	R407	30	P	316831	316860	683708	683737	3	0.0827
R408	33	F	516179	516211	624516	624548	3	0.00263	R408	31	F	146560	146590	531344	531374	3	0.0291	R408	32	F	400391	400422	726614	726645	3	0.00956	R408	30	F	29859	29888	396436	396465	3	0.0895	R408	30	P	364671	364700	682004	682033	3	0.0827
R409	33	F	205045	205077	617133	617165	3	0.00263	R409	31	F	518577	518607	557210	557240	3	0.0291	R409	32	F	400391	400422	476909	476940	3	0.00956	R409	30	F	346394	346423	489469	489498	3	0.0895	R409	30	P	125317	125346	681696	681725	3	0.0827
R410	33	F	162876	162908	317181	317213	3	0.00263	R410	31	F	434681	434711	760639	760669	3	0.0291	R410	32	F	303326	303357	433623	433654	3	0.00956	R410	30	F	129181	129210	563096	563125	3	0.0895	R410	30	P	60017	60046	674256	674285	3	0.0827
R411	33	F	329692	329724	971130	971162	3	0.00263	R411	31	F	201179	201209	507204	507234	3	0.0291	R411	32	F	207588	207619	595014	595045	3	0.00956	R411	30	F	1160	1189	562311	562340	3	0.0895	R411	30	P	9015	9044	670120	670149	3	0.0827
R412	33	F	791520	791552	940507	940539	3	0.00263	R412	31	F	180350	180380	596131	596161	3	0.0291	R412	32	F	20695	20726	990893	990924	3	0.00956	R412	30	F	562311	562340	589153	589182	3	0.0895	R412	30	P	594822	594851	656971	657000	3	0.0827
R413	33	F	190849	190881	896801	896833	3	0.00263	R413	31	F	886687	886717	923738	923768	3	0.0291	R413	32	P	218074	218105	1079938	1079969	3	0.00956	R413	30	F	74448	74477	586920	586949	3	0.0895	R413	30	P	654999	655028	656971	657000	3	0.0827
R414	33	P	534176	534208	1069726	1069758	3	0.00263	R414	31	F	771578	771608	771612	771642	3	0.0291	R414	32	P	109059	109090	1078137	1078168	3	0.00956	R414	30	F	329789	329818	526295	526324	3	0.0895	R414	30	P	447224	447253	652935	652964	3	0.0827
R415	33	P	940507	940539	1017173	1017205	3	0.00263	R415	31	F	114702	114732	221004	221034	3	0.0291	R415	32	P	437898	437929	1061635	1061666	3	0.00956	R415	30	F	140700	140729	729352	729381	3	0.0895	R415	30	P	212696	212725	652935	652964	3	0.0827
R416	33	P	34829	34861	1013543	1013575	3	0.00263	R416	31	F	94583	94613	189350	189380	3	0.0291	R416	32	P	401282	401313	1045632	1045663	3	0.00956	R416	30	F	263996	264025	288819	288848	3	0.0895	R416	30	P	210635	210664	652935	652964	3	0.0827
R417	33	P	271246	271278	914713	914745	3	0.00263	R417	31	F	726220	726250	894495	894525	3	0.0291	R417	32	P	598800	598831	1038038	1038069	3	0.00956	R417	30	F	541307	541336	851882	851911	3	0.0895	R417	30	P	46398	46427	623500	623529	3	0.0827
R418	33	P	190849	190881	911906	911938	3	0.00263	R418	31	F	107154	107184	108317	108347	3	0.0291	R418	32	P	952486	952517	1027240	1027271	3	0.00956	R418	30	F	548667	548696	548700	548729	3	0.0895	R418	30	P	503975	504004	617786	617815	3	0.0827
R419	33	P	420709	420741	902359	902391	3	0.00263	R419	31	F	831166	831196	909569	909599	3	0.0291	R419	32	P	46898	46929	1017863	1017894	3	0.00956	R419	30	F	275311	275340	325548	325577	3	0.0895	R419	30	P	489872	489901	597820	597849	3	0.0827
R420	33	P	791520	791552	868186	868218	3	0.00263	R420	31	F	873452	873482	874938	874968	3	0.0291	R420	32	P	909248	909279	1001964	1001995	3	0.00956	R420	30	F	588445	588474	588493	588522	3	0.0895	R420	30	P	145005	145034	594480	594509	3	0.0827
R421	33	P	473434	473466	867107	867139	3	0.00263	R421	31	F	466444	466474	466705	466735	3	0.0291	R421	32	P	649194	649225	999337	999368	3	0.00956	R421	30	F	284984	285013	413727	413756	3	0.0895	R421	30	P	12912	12941	586991	587020	3	0.0827
R422	33	P	329692	329724	837563	837595	3	0.00263	R422	31	F	11452	11482	99005	99035	3	0.0291	R422	32	P	639918	639949	998218	998249	3	0.00956	R422	30	F	138234	138263	468766	468795	3	0.0895	R422	30	P	299958	299987	578834	578863	3	0.0827
R423	33	P	272547	272579	835171	835203	3	0.00263	R423	31	F	320432	320462	599156	599186	3	0.0291	R423	32	P	717586	717617	990566	990597	3	0.00956	R423	30	F	73460	73489	343401	343430	3	0.0895	R423	30	P	301474	301503	577709	577738	3	0.0827
R424	33	P	242127	242159	730565	730597	3	0.00263	R424	31	F	599156	599186	645397	645427	3	0.0291	R424	32	P	433623	433654	811351	811382	3	0.00956	R424	30	F	166580	166609	862983	863012	3	0.0895	R424	30	P	69749	69778	574632	574661	3	0.0827
R425	33	P	142635	142667	653801	653833	3	0.00263	R425	31	F	320432	320462	836910	836940	3	0.0291	R425	32	P	306366	306397	808344	808375	3	0.00956	R425	30	F	204886	204915	488207	488236	3	0.0895	R425	30	P	545572	545601	564209	564238	3	0.0827
R426	33	P	373876	373908	617133	617165	3	0.00263	R426	31	F	645397	645427	836910	836940	3	0.0291	R426	32	P	306333	306364	808311	808342	3	0.00956	R426	30	F	333915	333944	550685	550714	3	0.0895	R426	30	P	156157	156186	564204	564233	3	0.0827
R427	33	P	41146	41178	548535	548567	3	0.00263	R427	31	F	320432	320462	909644	909674	3	0.0291	R427	32	P	127703	127734	800916	800947	3	0.00956	R427	30	F	351215	351244	361958	361987	3	0.0895	R427	30	P	136781	136810	563418	563447	3	0.0827
R428	33	P	235248	235280	519986	520018	3	0.00263	R428	31	F	645397	645427	909644	909674	3	0.0291	R428	32	P	18953	18984	796570	796601	3	0.00956	R428	30	F	351215	351244	719975	720004	3	0.0895	R428	30	P	543345	543374	561708	561737	3	0.0827
R429	33	P	310751	310783	433577	433609	3	0.00263	R429	31	F	320432	320462	333516	333546	3	0.0291	R429	32	P	19341	19372	758241	758272	3	0.00956	R429	30	F	542432	542461	853391	853420	3	0.0895	R429	30	P	402597	402626	543345	543374	3	0.0827
R430	33	P	367503	367535	398042	398074	3	0.00263	R430	31	F	333516	333546	645397	645427	3	0.0291	R430	32	P	725877	725908	733521	733552	3	0.00956	R430	30	F	144464	144493	663153	663182	3	0.0895	R430	30	P	438482	438511	543346	543375	3	0.0827
R431	33	P	47131	47163	302581	302613	3	0.00263	R431	31	F	320432	320462	658481	658511	3	0.0291	R431	32	P	476172	476203	733521	733552	3	0.00956	R431	30	F	663153	663182	892701	892730	3	0.0895	R431	30	P	10886	10915	540527	540556	3	0.0827
R432	33	P	47356	47388	294778	294810	3	0.00263	R432	31	F	645397	645427	658481	658511	3	0.0291	R432	32	P	140807	140838	709540	709571	3	0.00956	R432	30	F	277803	277832	351170	351199	3	0.0895	R432	30	P	10886	10915	538938	538967	3	0.0827
R433	33	P	262571	262603	285216	285248	3	0.00263	R433	31	F	109066	109096	498061	498091	3	0.0291	R433	32	P	635998	636029	649194	649225	3	0.00956	R433	30	F	94651	94680	309588	309617	3	0.0895	R433	30	P	157384	157413	537820	537849	3	0.0827
R434	33	P	145053	145085	274112	274144	3	0.00263	R434	31	F	540231	540261	604842	604872	3	0.0291	R434	32	P	537385	537416	597409	597440	3	0.00956	R434	30	F	712065	712094	851508	851537	3	0.0895	R434	30	P	521797	521826	528762	528791	3	0.0827
R435	33	P	142902	142934	177997	178029	3	0.00263	R435	31	F	63348	63378	785100	785130	3	0.0291	R435	32	P	65653	65684	594846	594877	3	0.00956	R435	30	F	164854	164883	575326	575355	3	0.0895	R435	30	P	384313	384342	528764	528793	3	0.0827
R436	33	P	81323	81355	102052	102084	3	0.00263	R436	31	F	713448	713478	866403	866433	3	0.0291	R436	32	P	433623	433654	561646	561677	3	0.00956	R436	30	F	164854	164883	625236	625265	3	0.0895	R436	30	P	386374	386403	528764	528793	3	0.0827
R437	32	F	478625	478656	956518	956549	3	0.00956	R437	31	F	55678	55708	313357	313387	3	0.0291	R437	32	P	306366	306397	558639	558670	3	0.00956	R437	30	F	591099	591128	818234	818263	3	0.0895	R437	30	P	21305	21334	526162	526191	3	0.0827
R438	32	F	17097	17128	715760	715791	3	0.00956	R438	31	F	55678	55708	638322	638352	3	0.0291	R438	32	P	306333	306364	558606	558637	3	0.00956	R438	30	F	78838	78867	661442	661471	3	0.0895	R438	30	P	195625	195654	509458	509487	3	0.0827
R439	32	F	588541	588572	1014775	1014806	3	0.00956	R439	31	F	101403	101433	487839	487869	3	0.0291	R439	32	P	127703	127734	551211	551242	3	0.00956	R439	30	F	488742	488771	657216	657245	3	0.0895	R439	30	P	185786	185815	508545	508574	3	0.0827
R440	32	F	401197	401228	618818	618849	3	0.00956	R440	31	F	114147	114177	490659	490689	3	0.0291	R440	32	P	18953	18984	546865	546896	3	0.00956	R440	30	F	356781	356810	423570	423599	3	0.0895	R440	30	P	185512	185541	508499	508528	3	0.0827
R441	32	F	186450	186481	325722	325753	3	0.00956	R441	31	F	485842	485872	967369	967399	3	0.0291	R441	32	P	19341	19372	508536	508567	3	0.00956	R441	30	F	404668	404697	429502	429531	3	0.0895	R441	30	P	75578	75607	507636	507665	3	0.0827
R442	32	F	566295	566326	636381	636412	3	0.00956	R442	31	F	826133	826163	967369	967399	3	0.0291	R442	32	P	476172	476203	483816	483847	3	0.00956	R442	30	F	488149	488178	868197	868226	3	0.0895	R442	30	P	142673	142702	499814	499843	3	0.0827
R443	32	F	207055	207086	911913	911944	3	0.00956	R443	31	P	392449	392479	990748	990778	3	0.0291	R443	32	P	388063	388094	400391	400422	3	0.00956	R443	30	F	147342	147371	678020	678049	3	0.0895	R443	30	P	142673	142702	498235	498264	3	0.0827
R444	32	F	204472	204503	786705	786736	3	0.00956	R444	31	P	571460	571490	990528	990558	3	0.0291	R444	32	P	124595	124626	208124	208155	3	0.00956	R444	30	F	678020	678049	895579	895608	3	0.0895	R444	30	P	370409	370438	469527	469556	3	0.0827
R445	32	F	542111	542142	1008571	1008602	3	0.00956	R445	31	P	834129	834159	961053	961083	3	0.0291	R445	32	P	24260	24291	80687	80718	3	0.00956	R445	30	F	258661	258690	731551	731580	3	0.0895	R445	30	P	24997	25026	414087	414116	3	0.0827
R446	32	F	475742	475773	742468	742499	3	0.00956	R446	31	P	499802	499832	944813	944843	3	0.0291	R446	31	F	175553	175583	848594	848624	3	0.0347	R446	30	F	223993	224022	854471	854500	3	0.0895	R446	30	P	347602	347631	405376	405405	3	0.0827
R447	32	F	459055	459086	476771	476802	3	0.00956	R447	31	P	598786	598816	941289	941319	3	0.0291	R447	31	F	216073	216103	861211	861241	3	0.0347	R447	30	F	87631	87660	333913	333942	3	0.0895	R447	30	P	379008	379037	393872	393901	3	0.0827
R448	32	F	190810	190841	896762	896793	3	0.00956	R448	31	P	876366	876396	936968	936998	3	0.0291	R448	31	F	357951	357981	912129	912159	3	0.0347	R448	30	F	270950	270979	277797	277826	3	0.0895	R448	30	P	379008	379037	391546	391575	3	0.0827
R449	32	F	358047	358078	628295	628326	3	0.00956	R449	31	P	558627	558657	923738	923768	3	0.0291	R449	31	F	578309	578339	578343	578373	3	0.0347	R449	30	F	277901	277930	429385	429414	3	0.0895	R449	30	P	10721	10750	386382	386411	3	0.0827
R450	32	F	670254	670285	1056746	1056777	3	0.00956	R450	31	P	32778	32808	876518	876548	3	0.0291	R450	31	F	734998	735028	1010112	1010142	3	0.0347	R450	30	F	7780	7809	158883	158912	3	0.0895	R450	30	P	10721	10750	384321	384350	3	0.0827
R451	32	F	292732	292763	670636	670667	3	0.00956	R451	31	P	91396	91426	870158	870188	3	0.0291	R451	31	F	485293	485323	1010112	1010142	3	0.0347	R451	30	F	500804	500833	586805	586834	3	0.0895	R451	30	P	224273	224302	380440	380469	3	0.0827
R452	32	F	111980	112011	375835	375866	3	0.00956	R452	31	P	312935	312965	868014	868044	3	0.0291	R452	31	F	290983	291013	421442	421472	3	0.0347	R452	30	F	23506	23535	647081	647110	3	0.0895	R452	30	P	28249	28278	379009	379038	3	0.0827
R453	32	F	25935	25966	125023	125054	3	0.00956	R453	31	P	637900	637930	868014	868044	3	0.0291	R453	31	F	625697	625727	1081586	1081616	3	0.0347	R453	30	F	328181	328210	489119	489148	3	0.0895	R453	30	P	7596	7625	348413	348442	3	0.0827
R454	32	F	548295	548326	903497	903528	3	0.00956	R454	31	P	558250	558280	852825	852855	3	0.0291	R454	31	F	86688	86718	1081586	1081616	3	0.0347	R454	30	F	455449	455478	529985	530014	3	0.0895	R454	30	P	227955	227984	342379	342408	3	0.0827
R455	32	F	121248	121279	145439	145470	3	0.00956	R455	31	P	489143	489173	839805	839835	3	0.0291	R455	31	F	356435	356465	619942	619972	3	0.0347	R455	30	F	445764	445793	509577	509606	3	0.0895	R455	30	P	119092	119121	290244	290273	3	0.0827
R456	32	F	606858	606889	967982	968013	3	0.00956	R456	31	P	367996	368026	832358	832388	3	0.0291	R456	31	F	255726	255756	356435	356465	3	0.0347	R456	30	F	552299	552328	769521	769550	3	0.0895	R456	30	P	261157	261186	266437	266466	3	0.0827
R457	32	F	20786	20817	41146	41177	3	0.00956	R457	31	P	100468	100498	818875	818905	3	0.0291	R457	31	F	624042	624072	1038811	1038841	3	0.0347	R457	30	F	450582	450611	739475	739504	3	0.0895	R457	30	P	101447	101476	247300	247329	3	0.0827
R458	32	F	754041	754072	942348	942379	3	0.00956	R458	31	P	554289	554319	812878	812908	3	0.0291	R458	31	F	85033	85063	1038811	1038841	3	0.0347	R458	30	F	100140	100169	205719	205748	3	0.0895	R458	30	P	17222	17251	214906	214935	3	0.0827
R459	32	F	142005	142036	799588	799619	3	0.00956	R459	31	P	656346	656376	766884	766914	3	0.0291	R459	31	F	277894	277924	990332	990362	3	0.0347	R459	30	F	191570	191599	716292	716321	3	0.0895	R459	30	P	65714	65743	195071	195100	3	0.0827
R460	32	F	29787	29818	615493	615524	3	0.00956	R460	31	P	331381	331411	766884	766914	3	0.0291	R460	31	F	843595	843625	985079	985109	3	0.0347	R460	30	F	281305	281334	365275	365304	3	0.0895	R460	30	P	97938	97967	143598	143627	3	0.0827
R461	32	F	193664	193695	391601	391632	3	0.00956	R461	31	P	649552	649582	765322	765352	3	0.0291	R461	31	F	651694	651724	827116	827146	3	0.0347	R461	30	F	130302	130331	651283	651312	3	0.0895	R461	30	P	17040	17069	138987	139016	3	0.0827
R462	32	F	54416	54447	719358	719389	3	0.00956	R462	31	P	324587	324617	765322	765352	3	0.0291	R462	31	F	635997	636027	649098	649128	3	0.0347	R462	30	F	321859	321888	380486	380515	3	0.0895	R462	30	P	44276	44305	68988	69017	3	0.0827
R463	32	P	475742	475773	1066226	1066257	3	0.00956	R463	31	P	221487	221517	763198	763228	3	0.0291	R463	31	F	649098	649128	999336	999366	3	0.0347	R463	30	F	670718	670747	803040	803069	3	0.0895
R464	32	P	942348	942379	1054653	1054684	3	0.00956	R464	31	P	254333	254363	749898	749928	3	0.0291	R464	31	F	306315	306345	306336	306366	3	0.0347	R464	30	F	326080	326109	629032	629061	3	0.0895
R465	32	P	204472	204503	1021989	1022020	3	0.00956	R465	31	P	729003	729033	746906	746936	3	0.0291	R465	31	F	407987	408017	619074	619104	3	0.0347	R465	30	F	576044	576073	881410	881439	3	0.0895
R466	32	P	142005	142036	1009106	1009137	3	0.00956	R466	31	P	539758	539788	733390	733420	3	0.0291	R466	31	F	254858	254888	407987	408017	3	0.0347	R466	30	F	625954	625983	881410	881439	3	0.0895
R467	32	P	190810	190841	911946	911977	3	0.00956	R467	31	P	312544	312574	726053	726083	3	0.0291	R467	31	F	610402	610432	779513	779543	3	0.0347	R467	30	F	287076	287105	640291	640320	3	0.0895
R468	32	P	548295	548326	905217	905248	3	0.00956	R468	31	P	637509	637539	726053	726083	3	0.0291	R468	31	F	246186	246216	779513	779543	3	0.0347	R468	30	F	287076	287105	518943	518972	3	0.0895
R469	32	P	207055	207086	896795	896826	3	0.00956	R469	31	P	664189	664219	694155	694185	3	0.0291	R469	31	F	529808	529838	610402	610432	3	0.0347	R469	30	P	47726	47755	906876	906905	3	0.0895
R470	32	P	754041	754072	866346	866377	3	0.00956	R470	31	P	339224	339254	694155	694185	3	0.0291	R470	31	F	246186	246216	529808	529838	3	0.0347	R470	30	P	125160	125189	898666	898695	3	0.0895
R471	32	P	478625	478656	852176	852207	3	0.00956	R471	31	P	146560	146590	681606	681636	3	0.0291	R471	31	F	700909	700939	796976	797006	3	0.0347	R471	30	P	715162	715191	898669	898698	3	0.0895
R472	32	P	606858	606889	840712	840743	3	0.00956	R472	31	P	667038	667068	667038	667068	3	0.0291	R472	31	F	547271	547301	700909	700939	3	0.0347	R472	30	P	652969	652998	882413	882442	3	0.0895
R473	32	P	542111	542142	800123	800154	3	0.00956	R473	31	P	342073	342103	667038	667068	3	0.0291	R473	31	F	22866	22896	347299	347329	3	0.0347	R473	30	P	245002	245031	881583	881612	3	0.0895
R474	32	P	588541	588572	793919	793950	3	0.00956	R474	31	P	645327	645357	646608	646638	3	0.0291	R474	31	F	827111	827141	842522	842552	3	0.0347	R474	30	P	488881	488910	873545	873574	3	0.0895
R475	32	P	670254	670285	751948	751979	3	0.00956	R475	31	P	320362	320392	646608	646638	3	0.0291	R475	31	F	124771	124801	320618	320648	3	0.0347	R475	30	P	777129	777158	872292	872321	3	0.0895
R476	32	P	26149	26180	689084	689115	3	0.00956	R476	31	P	321643	321673	645327	645357	3	0.0291	R476	31	F	731936	731966	869497	869527	3	0.0347	R476	30	P	558588	558617	870915	870944	3	0.0895
R477	32	P	179289	179320	675561	675592	3	0.00956	R477	31	P	152350	152380	629723	629753	3	0.0291	R477	31	F	482231	482261	869497	869527	3	0.0347	R477	30	P	99561	99590	863595	863624	3	0.0895
R478	32	P	647416	647447	671990	672021	3	0.00956	R478	31	P	77362	77392	591713	591743	3	0.0291	R478	31	F	345296	345326	961159	961189	3	0.0347	R478	30	P	436942	436971	856962	856991	3	0.0895
R479	32	P	363857	363888	647743	647774	3	0.00956	R479	31	P	500819	500849	504701	504731	3	0.0291	R479	31	F	774775	774805	969443	969473	3	0.0347	R479	30	P	268801	268830	838668	838697	3	0.0895
R480	32	P	42785	42816	640113	640144	3	0.00956	R480	31	P	252057	252087	444903	444933	3	0.0291	R480	31	F	525070	525100	969443	969473	3	0.0347	R480	30	P	316238	316267	820490	820519	3	0.0895
R481	32	P	33521	33552	638994	639025	3	0.00956	R481	31	P	242353	242383	397076	397106	3	0.0291	R481	31	F	682101	682131	694650	694680	3	0.0347	R481	30	P	580132	580161	819695	819724	3	0.0895
R482	32	P	19984	20015	527845	527876	3	0.00956	R482	31	P	169293	169323	371808	371838	3	0.0291	R482	31	F	316285	316315	664565	664595	3	0.0347	R482	30	P	270067	270096	805019	805048	3	0.0895
R483	32	P	143636	143667	481584	481615	3	0.00956	R483	31	P	366413	366443	368000	368030	3	0.0291	R483	31	F	78180	78210	79343	79373	3	0.0347	R483	30	P	661246	661275	804925	804954	3	0.0895
R484	32	P	143294	143325	476846	476877	3	0.00956	R484	31	P	146560	146590	356641	356671	3	0.0291	R484	31	F	656591	656621	940330	940360	3	0.0347	R484	30	P	7779	7808	804927	804956	3	0.0895
R485	32	P	207022	207053	314113	314144	3	0.00956	R485	31	P	342073	342103	342073	342103	3	0.0291	R485	31	F	306273	306303	691847	691877	3	0.0347	R485	30	P	488742	488771	804467	804496	3	0.0895
R486	32	P	207055	207086	314080	314111	3	0.00956	R486	31	P	320362	320392	321643	321673	3	0.0291	R486	31	F	346282	346312	772283	772313	3	0.0347	R486	30	P	784278	784307	803578	803607	3	0.0895
R487	32	P	204514	204545	261916	261947	3	0.00956	R487	31	P	152350	152380	304758	304788	3	0.0291	R487	31	F	346282	346312	522578	522608	3	0.0347	R487	30	P	665665	665694	797455	797484	3	0.0895
R488	32	P	237346	237377	253557	253588	3	0.00956	R488	31	P	223281	223311	277017	277047	3	0.0291	R488	31	F	80092	80122	765647	765677	3	0.0347	R488	30	P	263292	263321	777992	778021	3	0.0895
R489	32	P	190930	190961	206968	206999	3	0.00956	R489	31	P	72185	72215	268764	268794	3	0.0291	R489	31	F	80092	80122	515942	515972	3	0.0347	R489	30	P	739475	739504	769925	769954	3	0.0895
R490	32	P	141837	141868	164194	164225	3	0.00956	R490	31	P	51352	51382	249829	249859	3	0.0291	R490	31	F	207982	208012	779986	780016	3	0.0347	R490	30	P	273691	273720	760850	760879	3	0.0895
R491	32	P	33521	33552	46700	46731	3	0.00956	R491	31	P	121508	121538	191683	191713	3	0.0291	R491	31	F	207982	208012	530281	530311	3	0.0347	R491	30	P	322479	322508	737665	737694	3	0.0895
R492	31	F	640140	640170	956516	956546	3	0.0347	R492	31	C	219594	219624	216800	216830	3	0.0291	R492	31	F	230731	230761	710064	710094	3	0.0347	R492	30	P	226355	226384	736684	736713	3	0.0895
R493	31	F	714146	714176	767477	767507	3	0.0347	R493	31	C	216800	216830	219594	219624	3	0.0291	R493	31	F	72424	72454	755423	755453	3	0.0347	R493	30	P	502748	502777	719266	719295	3	0.0895
R494	31	F	6210	6240	564994	565024	3	0.0347	R494	30	F	241919	241948	960447	960476	3	0.105	R494	31	F	72424	72454	505718	505748	3	0.0347	R494	30	P	150432	150461	715162	715191	3	0.0895
R495	31	F	75834	75864	564994	565024	3	0.0347	R495	30	F	170638	170667	939501	939530	3	0.105	R495	31	F	656163	656193	1013808	1013838	3	0.0347	R495	30	P	488615	488644	704931	704960	3	0.0895
R496	31	F	647978	648008	961644	961674	3	0.0347	R496	30	F	461773	461802	698142	698171	3	0.105	R496	31	F	316662	316692	925141	925171	3	0.0347	R496	30	P	513633	513662	697113	697142	3	0.0895
R497	31	F	294247	294277	569173	569203	3	0.0347	R497	30	F	691377	691406	726051	726080	3	0.105	R497	31	F	342395	342425	768396	768426	3	0.0347	R497	30	P	262682	262711	675030	675059	3	0.0895
R498	31	F	7292	7322	168596	168626	3	0.0347	R498	30	F	301960	301989	691377	691406	3	0.105	R498	31	F	342395	342425	518691	518721	3	0.0347	R498	30	P	415633	415662	664059	664088	3	0.0895
R499	31	F	76916	76946	168596	168626	3	0.0347	R499	30	F	626925	626954	691377	691406	3	0.105	R499	31	F	831145	831175	912315	912345	3	0.0347	R499	30	P	290907	290936	639737	639766	3	0.0895
R500	31	F	865513	865543	996912	996942	3	0.0347	R500	30	F	149572	149601	757359	757388	3	0.105	R500	31	F	383810	383840	681560	681590	3	0.0347	R500	30	P	506384	506413	621633	621662	3	0.0895
R501	31	F	277127	277157	480551	480581	3	0.0347	R501	30	F	784176	784205	940426	940455	3	0.105	R501	31	P	644943	644973	1077710	1077740	3	0.0347	R501	30	P	428182	428211	602872	602901	3	0.0895
R502	31	F	1008714	1008744	1073325	1073355	3	0.0347	R502	30	F	858319	858348	906959	906988	3	0.105	R502	31	P	638137	638167	1076157	1076187	3	0.0347	R502	30	P	554921	554950	601563	601592	3	0.0895
R503	31	R	869200	869230	936701	936731	3	0.0347	R503	30	F	344124	344153	555605	555634	3	0.105	R503	31	P	269817	269847	1018134	1018164	3	0.0347	R503	30	P	99750	99779	581987	582016	3	0.0895
R504	31	F	709147	709177	936708	936738	3	0.0347	R504	30	F	555605	555634	669089	669118	3	0.105	R504	31	P	379680	379710	1010112	1010142	3	0.0347	R504	30	P	396436	396465	581640	581669	3	0.0895
R505	31	R	939495	939525	871994	872024	3	0.0347	R505	30	F	886712	886741	923487	923516	3	0.105	R505	31	P	903508	903538	999411	999441	3	0.0347	R505	30	P	472719	472748	581074	581103	3	0.0895
R506	31	F	120978	121008	838965	838995	3	0.0347	R506	30	F	74387	74416	520656	520685	3	0.105	R506	31	P	339903	339933	969443	969473	3	0.0347	R506	30	P	472445	472474	581028	581057	3	0.0895
R507	31	F	479304	479334	834461	834491	3	0.0347	R507	30	F	602555	602584	743831	743860	3	0.105	R507	31	P	769382	769412	961159	961189	3	0.0347	R507	30	P	405006	405035	580165	580194	3	0.0895
R508	31	F	492604	492634	867307	867337	3	0.0347	R508	30	F	521151	521180	601756	601785	3	0.105	R508	31	P	519677	519707	961159	961189	3	0.0347	R508	30	P	224413	224442	570481	570510	3	0.0895
R509	31	F	811783	811813	943182	943212	3	0.0347	R509	30	F	226772	226801	894453	894482	3	0.105	R509	31	P	62487	62517	942474	942504	3	0.0347	R509	30	P	450986	451015	552299	552328	3	0.0895
R510	31	F	335268	335298	892327	892357	3	0.0347	R510	30	F	73163	73192	110689	110718	3	0.105	R510	31	P	151221	151251	938745	938775	3	0.0347	R510	30	P	271187	271216	537760	537789	3	0.0895
R511	31	F	264830	264860	1056341	1056371	3	0.0347	R511	30	F	306549	306578	331339	331368	3	0.105	R511	31	P	548311	548341	925141	925171	3	0.0347	R511	30	P	272502	272531	536811	536840	3	0.0895
R512	31	F	276203	276233	887603	887633	3	0.0347	R512	30	F	306549	306578	656304	656333	3	0.105	R512	31	P	798016	798046	925141	925171	3	0.0347	R512	30	P	273190	273219	536106	536135	3	0.0895
R513	31	F	283599	283629	674161	674191	3	0.0347	R513	30	F	331339	331368	631514	631543	3	0.105	R513	31	P	359011	359041	913583	913613	3	0.0347	R513	30	P	91939	91968	533413	533442	3	0.0895
R514	31	F	542287	542317	1059262	1059292	3	0.0347	R514	30	F	631514	631543	656304	656333	3	0.105	R514	31	P	756727	756757	912129	912159	3	0.0347	R514	30	P	427361	427390	530909	530938	3	0.0895
R515	31	F	670637	670667	1014775	1014805	3	0.0347	R515	30	F	35276	35305	949933	949962	3	0.105	R515	31	P	507022	507052	912129	912159	3	0.0347	R515	30	P	490413	490442	528497	528526	3	0.0895
R516	31	F	249984	250014	791265	791295	3	0.0347	R516	30	F	35273	35302	763204	763233	3	0.105	R516	31	P	649098	649128	909272	909302	3	0.0347	R516	30	P	223613	223642	500804	500833	3	0.0895
R517	31	F	616036	616066	653090	653120	3	0.0347	R517	30	F	474277	474306	927511	927540	3	0.105	R517	31	P	824810	824840	906470	906500	3	0.0347	R517	30	P	368926	368955	490277	490306	3	0.0895
R518	31	F	653090	653120	1054924	1054954	3	0.0347	R518	30	F	197876	197905	904761	904790	3	0.105	R518	31	P	865685	865715	904705	904735	3	0.0347	R518	30	P	327918	327947	486726	486755	3	0.0895
R519	31	F	719875	719905	1042091	1042121	3	0.0347	R519	30	F	745289	745318	745337	745366	3	0.105	R519	31	P	649193	649223	903661	903691	3	0.0347	R519	30	P	115914	115943	476322	476351	3	0.0895
R520	31	F	500978	501008	501012	501042	3	0.0347	R520	30	F	137694	137723	461344	461373	3	0.105	R520	31	P	71489	71519	891218	891248	3	0.0347	R520	30	P	345543	345572	424442	424471	3	0.0895
R521	31	F	184341	184371	940905	940935	3	0.0347	R521	30	F	185266	185295	755244	755273	3	0.105	R521	31	P	382742	382772	869497	869527	3	0.0347	R521	30	P	15809	15838	402973	403002	3	0.0895
R522	31	F	164215	164245	909283	909313	3	0.0347	R522	30	F	261909	261938	988586	988615	3	0.105	R522	31	P	138605	138635	869496	869526	3	0.0347	R522	30	P	85678	85707	399168	399197	3	0.0895
R523	31	F	455627	455657	623844	623874	3	0.0347	R523	30	F	382248	382277	866239	866268	3	0.105	R523	31	P	864107	864137	865689	865719	3	0.0347	R523	30	P	8171	8200	396437	396466	3	0.0895
R524	31	F	176782	176812	177945	177975	3	0.0347	R524	30	F	249830	249859	894709	894738	3	0.105	R524	31	P	103566	103596	824333	824363	3	0.0347	R524	30	P	196805	196834	371789	371818	3	0.0895
R525	31	F	560575	560605	638921	638951	3	0.0347	R525	30	F	418699	418728	981006	981035	3	0.105	R525	31	P	691847	691877	808405	808435	3	0.0347	R525	30	P	41177	41206	369992	370021	3	0.0895
R526	31	F	602801	602831	604287	604317	3	0.0347	R526	30	F	726051	726080	990698	990727	3	0.105	R526	31	P	306336	306366	808363	808393	3	0.0347	R526	30	P	290906	290935	369017	369046	3	0.0895
R527	31	F	316679	316709	316940	316970	3	0.0347	R527	30	F	301960	301989	990698	990727	3	0.105	R527	31	P	306315	306345	808342	808372	3	0.0347	R527	30	P	349785	349814	360285	360314	3	0.0895
R528	31	F	81078	81108	168633	168663	3	0.0347	R528	30	F	626925	626954	990698	990727	3	0.105	R528	31	P	664565	664595	798393	798423	3	0.0347	R528	30	P	168731	168760	359532	359561	3	0.0895
R529	31	R	936701	936731	869200	869230	3	0.0347	R529	30	F	197736	197765	819160	819189	3	0.105	R529	31	P	124771	124801	794060	794090	3	0.0347	R529	30	P	134233	134262	355116	355145	3	0.0895
R530	31	F	33618	33648	794290	794320	3	0.0347	R530	30	F	457345	457374	832985	833014	3	0.105	R530	31	P	518691	518721	772283	772313	3	0.0347	R530	30	P	277908	277937	355108	355137	3	0.0895
R531	31	F	33618	33648	566319	566349	3	0.0347	R531	30	F	41558	41587	875375	875404	3	0.105	R531	31	P	768396	768426	772283	772313	3	0.0347	R531	30	P	72746	72775	290906	290935	3	0.0895
R532	31	F	33618	33648	638996	639026	3	0.0347	R532	30	F	768410	768439	774234	774263	3	0.105	R532	31	P	522578	522608	768396	768426	3	0.0347	R532	30	P	134398	134427	288083	288112	3	0.0895
R533	31	F	33618	33648	46702	46732	3	0.0347	R533	30	F	131749	131778	156696	156725	3	0.105	R533	31	P	22866	22896	767379	767409	3	0.0347	R533	30	P	270950	270979	277906	277935	3	0.0895
R534	31	F	338485	338515	971958	971988	3	0.0347	R534	30	F	880968	880997	965811	965840	3	0.105	R534	31	P	619942	619972	758243	758273	3	0.0347	R534	30	P	99750	99779	264300	264329	3	0.0895
R535	31	R	871994	872024	939495	939525	3	0.0347	R535	30	F	529516	529545	940498	940527	3	0.105	R535	31	P	255726	255756	758243	758273	3	0.0347	R535	30	P	260723	260752	262685	262714	3	0.0895
R536	31	F	462797	462827	1073798	1073828	3	0.0347	R536	30	F	409190	409219	793293	793322	3	0.105	R536	31	P	681560	681590	730868	730898	3	0.0347	R536	30	P	74448	74477	223498	223527	3	0.0895
R537	31	F	2654	2684	434344	434374	3	0.0347	R537	30	F	193409	193438	193597	193626	3	0.105	R537	31	P	317702	317732	700909	700939	3	0.0347	R537	30	P	131119	131148	197623	197652	3	0.0895
R538	31	F	72278	72308	434344	434374	3	0.0347	R538	30	F	183540	183569	357752	357781	3	0.105	R538	31	P	558700	558730	691847	691877	3	0.0347	R538	30	P	77038	77067	172137	172166	3	0.0895
R539	31	F	735370	735400	799981	800011	3	0.0347	R539	30	F	183540	183569	682717	682746	3	0.105	R539	31	P	481163	481193	681560	681590	3	0.0347	R539	30	P	132518	132547	154999	155028	3	0.0895
R540	31	F	191147	191177	897096	897126	3	0.0347	R540	30	F	145245	145274	733097	733126	3	0.105	R540	31	P	548688	548718	664565	664595	3	0.0347	R540	30	P	125160	125189	150429	150458	3	0.0895
R541	31	F	391527	391557	846441	846471	3	0.0347	R541	30	F	51323	51352	75467	75496	3	0.105	R541	31	P	138605	138635	656982	657012	3	0.0347	R541	30	P	75247	75276	105139	105168	3	0.0895
R542	31	F	132974	133004	514501	514531	3	0.0347	R542	30	F	289602	289631	574942	574971	3	0.105	R542	31	P	647887	647917	649168	649198	3	0.0347	R542	30	P	47445	47474	52723	52752	3	0.0895
R543	31	F	442850	442880	595760	595790	3	0.0347	R543	30	F	574942	574971	614567	614596	3	0.105	R543	31	P	202295	202325	649098	649128	3	0.0347
R544	31	F	26543	26573	125304	125334	3	0.0347	R544	30	F	398503	398532	553331	553360	3	0.105	R544	31	P	628092	628122	635510	635540	3	0.0347
R545	31	F	8023	8053	410205	410235	3	0.0347	R545	30	F	45070	45099	45103	45132	3	0.105	R545	31	P	89083	89113	635510	635540	3	0.0347
R546	31	F	77647	77677	410205	410235	3	0.0347	R546	30	F	416087	416116	606145	606174	3	0.105	R546	31	P	70109	70139	630415	630445	3	0.0347
R547	31	F	146994	147024	1021848	1021878	3	0.0347	R547	30	F	299084	299113	448605	448634	3	0.105	R547	31	P	508538	508568	619942	619972	3	0.0347
R548	31	F	141817	141847	820036	820066	3	0.0347	R548	30	F	448605	448634	624049	624078	3	0.105	R548	31	P	335165	335195	610402	610432	3	0.0347
R549	31	F	582182	582212	1055301	1055331	3	0.0347	R549	30	F	697909	697938	718410	718439	3	0.105	R549	31	P	413181	413211	594829	594859	3	0.0347
R550	31	F	555542	555572	696717	696747	3	0.0347	R550	30	F	485850	485879	836865	836894	3	0.105	R550	31	P	306336	306366	558658	558688	3	0.0347
R551	31	P	799981	800011	1073325	1073355	3	0.0347	R551	30	F	826141	826170	836865	836894	3	0.105	R551	31	P	306315	306345	558637	558667	3	0.0347
R552	31	P	714146	714176	1041218	1041248	3	0.0347	R552	30	F	320440	320469	832993	833022	3	0.105	R552	31	P	124771	124801	544355	544385	3	0.0347
R553	31	P	249984	250014	1017430	1017460	3	0.0347	R553	30	F	645405	645434	832993	833022	3	0.105	R553	31	P	518691	518721	522578	522608	3	0.0347
R554	31	P	33618	33648	1014405	1014435	3	0.0347	R554	30	F	730014	730043	918062	918091	3	0.105	R554	31	P	22866	22896	517674	517704	3	0.0347
R555	31	P	735370	735400	1008714	1008744	3	0.0347	R555	30	F	708660	708689	785039	785068	3	0.105	R555	31	P	255726	255756	508538	508568	3	0.0347
R556	31	P	943182	943212	996912	996942	3	0.0347	R556	30	F	78228	78257	349139	349168	3	0.105	R556	31	P	199329	199359	449549	449579	3	0.0347
R557	31	P	141817	141847	988659	988689	3	0.0347	R557	30	F	78228	78257	674104	674133	3	0.105	R557	31	P	65674	65704	440538	440568	3	0.0347
R558	31	P	479304	479334	974234	974264	3	0.0347	R558	30	F	52448	52477	76982	77011	3	0.105	R558	31	P	72424	72454	359255	359285	3	0.0347
R559	31	P	120978	121008	969730	969760	3	0.0347	R559	30	F	275206	275235	489532	489561	3	0.105	R559	31	P	80092	80122	349031	349061	3	0.0347
R560	31	P	391527	391557	962254	962284	3	0.0347	R560	30	F	316224	316253	430483	430512	3	0.105	R560	31	P	342395	342425	346282	346312	3	0.0347
R561	31	P	492604	492634	941388	941418	3	0.0347	R561	30	F	430483	430512	641189	641218	3	0.105	R561	31	P	246186	246216	335165	335195	3	0.0347
R562	31	P	276203	276233	921104	921134	3	0.0347	R562	30	F	90196	90225	311348	311377	3	0.105	R562	31	P	207982	208012	334692	334722	3	0.0347
R563	31	P	335268	335298	916383	916413	3	0.0347	R563	30	F	90196	90225	636313	636342	3	0.105	R563	31	P	42301	42331	265313	265343	3	0.0347
R564	31	P	191147	191177	911614	911644	3	0.0347	R564	30	F	43180	43209	854203	854232	3	0.105	R564	31	P	19342	19372	201920	201950	3	0.0347
R565	31	P	164215	164245	899428	899458	3	0.0347	R565	30	F	327962	327991	885847	885876	3	0.105	R565	31	P	48447	48477	194906	194936	3	0.0347
R566	31	P	709147	709177	871987	872017	3	0.0347	R566	30	F	652927	652956	885847	885876	3	0.105	R566	31	P	2331	2361	2331	2361	3	0.0347
R567	31	P	184341	184371	867790	867820	3	0.0347	R567	30	F	160877	160906	160942	160971	3	0.105	R567	30	F	216120	216149	861258	861287	3	0.125
R568	31	P	811783	811813	865513	865543	3	0.0347	R568	30	F	313472	313501	320329	320358	3	0.105	R568	30	F	565275	565304	982116	982145	3	0.125
R569	31	P	640140	640170	852179	852209	3	0.0347	R569	30	F	313472	313501	645294	645323	3	0.105	R569	30	F	203188	203217	636093	636122	3	0.125
R570	31	P	647978	648008	847051	847081	3	0.0347	R570	30	F	320329	320358	638437	638466	3	0.105	R570	30	F	17542	17571	384082	384111	3	0.125
R571	31	P	338485	338515	836737	836767	3	0.0347	R571	30	F	638437	638466	645294	645323	3	0.105	R571	30	F	208376	208405	609195	609224	3	0.125
R572	31	P	670637	670667	793920	793950	3	0.0347	R572	30	F	55995	56024	313709	313738	3	0.105	R572	30	F	208376	208405	244979	245008	3	0.125
R573	31	P	146994	147024	786847	786877	3	0.0347	R573	30	F	55995	56024	638674	638703	3	0.105	R573	30	F	379057	379086	1009145	1009174	3	0.125
R574	31	P	719875	719905	766604	766634	3	0.0347	R574	30	F	396947	396976	452577	452606	3	0.105	R574	30	F	808320	808349	808374	808403	3	0.125
R575	31	P	653090	653120	753771	753801	3	0.0347	R575	30	F	253276	253305	832534	832563	3	0.105	R575	30	F	558669	558698	808320	808349	3	0.125
R576	31	P	582182	582212	753394	753424	3	0.0347	R576	30	F	208255	208284	521036	521065	3	0.105	R576	30	F	558615	558644	808374	808403	3	0.125
R577	31	P	264830	264860	752354	752384	3	0.0347	R577	30	F	187417	187446	828561	828590	3	0.105	R577	30	F	558615	558644	558669	558698	3	0.125
R578	31	P	542287	542317	749433	749463	3	0.0347	R578	30	F	77355	77384	493759	493788	3	0.105	R578	30	F	281509	281538	452047	452076	3	0.125
R579	31	P	462797	462827	734897	734927	3	0.0347	R579	30	F	333421	333450	819073	819102	3	0.105	R579	30	F	303314	303343	691933	691962	3	0.125
R580	31	P	434344	434374	724016	724046	3	0.0347	R580	30	F	658386	658415	819073	819102	3	0.105	R580	30	F	140904	140933	218642	218671	3	0.125
R581	31	P	329377	329407	723410	723440	3	0.0347	R581	30	F	210199	210228	486559	486588	3	0.105	R581	30	F	271701	271730	802678	802707	3	0.125
R582	31	P	386900	386930	720095	720125	3	0.0347	R582	30	F	269154	269183	454223	454252	3	0.105	R582	30	F	271701	271730	552973	553002	3	0.125
R583	31	P	297546	297576	696717	696747	3	0.0347	R583	30	F	168951	168980	453406	453435	3	0.105	R583	30	F	651688	651717	934892	934921	3	0.125
R584	31	P	563538	563568	690401	690431	3	0.0347	R584	30	F	25595	25624	330603	330632	3	0.105	R584	30	F	642015	642044	846707	846736	3	0.125
R585	31	P	605715	605745	666316	666346	3	0.0347	R585	30	F	25595	25624	655568	655597	3	0.105	R585	30	F	90165	90194	638916	638945	3	0.125
R586	31	P	102398	102428	605867	605897	3	0.0347	R586	30	F	525407	525436	699942	699971	3	0.105	R586	30	F	230189	230218	662699	662728	3	0.125
R587	31	P	161028	161058	599515	599545	3	0.0347	R587	30	F	157870	157899	329596	329625	3	0.105	R587	30	F	653809	653838	1011838	1011867	3	0.125
R588	31	P	26121	26151	597371	597401	3	0.0347	R588	30	F	157870	157899	654561	654590	3	0.105	R588	30	F	623957	623986	1038828	1038857	3	0.125
R589	31	P	295307	295337	570627	570657	3	0.0347	R589	30	P	501066	501095	991257	991286	3	0.105	R589	30	F	84948	84977	1038828	1038857	3	0.125
R590	31	P	170096	170126	548284	548314	3	0.0347	R590	30	P	312545	312574	990700	990729	3	0.105	R590	30	F	4376	4405	795376	795405	3	0.125
R591	31	P	44567	44597	496290	496320	3	0.0347	R591	30	P	637510	637539	990700	990729	3	0.105	R591	30	F	4376	4405	545671	545700	3	0.125
R592	31	P	37773	37803	494728	494758	3	0.0347	R592	30	P	860198	860227	990080	990109	3	0.105	R592	30	F	316310	316339	664314	664343	3	0.125
R593	31	P	348707	348737	490045	490075	3	0.0347	R593	30	P	760465	760494	988644	988673	3	0.105	R593	30	F	833071	833100	1006639	1006668	3	0.125
R594	31	P	458410	458440	476312	476342	3	0.0347	R594	30	P	842569	842598	972201	972230	3	0.105	R594	30	F	45478	45507	702988	703017	3	0.125
R595	31	P	25730	25760	455460	455490	3	0.0347	R595	30	P	902349	902378	969294	969323	3	0.105	R595	30	F	204890	204919	703483	703512	3	0.125
R596	31	P	335268	335298	453251	453281	3	0.0347	R596	30	P	61412	61441	968478	968507	3	0.105	R596	30	F	81715	81744	595804	595833	3	0.125
R597	31	P	52410	52440	423556	423586	3	0.0347	R597	30	P	320433	320462	967270	967299	3	0.105	R597	30	F	96467	96496	370622	370651	3	0.125
R598	31	P	216199	216229	411007	411037	3	0.0347	R598	30	P	645398	645427	967270	967299	3	0.105	R598	30	F	598410	598439	598458	598487	3	0.125
R599	31	P	330798	330828	391411	391441	3	0.0347	R599	30	P	699604	699633	967153	967182	3	0.105	R599	30	F	668338	668367	741858	741887	3	0.125
R600	31	P	47189	47219	326954	326984	3	0.0347	R600	30	P	393372	393401	949622	949651	3	0.105	R600	30	F	492153	492182	668338	668367	3	0.125
R601	31	P	171031	171061	295551	295581	3	0.0347	R601	30	P	923487	923516	925449	925478	3	0.105	R601	30	F	1024399	1024428	1024432	1024461	3	0.125
R602	31	P	183786	183816	292731	292761	3	0.0347	R602	30	P	558600	558629	923490	923519	3	0.105	R602	30	F	107513	107542	910656	910685	3	0.125
R603	31	P	178694	178724	285340	285370	3	0.0347	R603	30	P	392515	392544	922880	922909	3	0.105	R603	30	F	171613	171642	890435	890464	3	0.125
R604	31	P	278700	278730	282582	282612	3	0.0347	R604	30	P	508722	508751	919588	919617	3	0.105	R604	30	F	94001	94030	1061919	1061948	3	0.125
R605	31	P	17935	17965	221989	222019	3	0.0347	R605	30	P	654561	654590	914298	914327	3	0.105	R605	30	F	830931	830960	855765	855794	3	0.125
R606	31	P	55259	55289	55259	55289	3	0.0347	R606	30	P	329596	329625	914298	914327	3	0.105	R606	30	F	277286	277315	718360	718389	3	0.125
R607	31	P	33548	33578	34829	34859	3	0.0347	R607	30	P	18421	18450	895170	895199	3	0.105	R607	30	F	649098	649127	831049	831078	3	0.125
R608	31	C	871994	872024	869200	869230	3	0.0347	R608	30	P	177565	177594	894710	894739	3	0.105	R608	30	F	879937	879966	938581	938610	3	0.125
R609	31	C	869200	869230	871994	872024	3	0.0347	R609	30	P	745576	745605	892726	892755	3	0.105	R609	30	F	808298	808327	808319	808348	3	0.125
R610	31	C	939495	939525	936701	936731	3	0.0347	R610	30	P	694109	694138	892431	892460	3	0.105	R610	30	F	558593	558622	808319	808348	3	0.125
R611	31	C	936701	936731	939495	939525	3	0.0347	R611	30	P	704613	704642	886768	886797	3	0.105	R611	30	F	558614	558643	808298	808327	3	0.125
R612	30	F	689795	689824	961820	961849	3	0.125	R612	30	P	222490	222519	886453	886482	3	0.105	R612	30	F	558593	558622	558614	558643	3	0.125
R613	30	F	190939	190968	896891	896920	3	0.125	R613	30	P	466348	466377	874978	875007	3	0.105	R613	30	F	36354	36383	230000	230029	3	0.125
R614	30	F	367297	367326	1007412	1007441	3	0.125	R614	30	P	813242	813271	873893	873922	3	0.105	R614	30	F	716754	716783	844801	844830	3	0.125
R615	30	F	1702	1731	769690	769719	3	0.125	R615	30	P	108433	108462	871883	871912	3	0.105	R615	30	F	891503	891532	966005	966034	3	0.125
R616	30	F	71326	71355	769690	769719	3	0.125	R616	30	P	468165	468194	865619	865648	3	0.105	R616	30	F	90000	90029	905326	905355	3	0.125
R617	30	F	240272	240301	668849	668878	3	0.125	R617	30	P	317844	317873	862563	862592	3	0.105	R617	30	F	18545	18574	725544	725573	3	0.125
R618	30	F	54983	55012	516242	516271	3	0.125	R618	30	P	642809	642838	862563	862592	3	0.105	R618	30	F	18545	18574	475839	475868	3	0.125
R619	30	F	758045	758074	840850	840879	3	0.125	R619	30	P	146598	146627	862031	862060	3	0.105	R619	30	F	831200	831229	912074	912103	3	0.125
R620	30	F	420778	420807	455458	455487	3	0.125	R620	30	P	196587	196616	859928	859957	3	0.105	R620	30	F	446349	446378	726262	726291	3	0.125
R621	30	F	15137	15166	420778	420807	3	0.125	R621	30	P	341229	341258	854205	854234	3	0.105	R621	30	F	446349	446378	476557	476586	3	0.125
R622	30	F	219211	219240	486765	486794	3	0.125	R622	30	P	666194	666223	854205	854234	3	0.105	R622	30	F	128190	128219	990897	990926	3	0.125
R623	30	F	513577	513606	669774	669803	3	0.125	R623	30	P	600768	600797	844712	844741	3	0.105	R623	30	F	932519	932548	1079871	1079900	3	0.125
R624	30	F	587676	587705	636316	636345	3	0.125	R624	30	P	827808	827837	838333	838362	3	0.105	R624	30	F	1289	1318	619942	619971	3	0.125
R625	30	F	54627	54656	1021657	1021686	3	0.125	R625	30	P	320335	320364	836910	836939	3	0.105	R625	30	F	1289	1318	255726	255755	3	0.125
R626	30	F	528097	528126	1015794	1015823	3	0.125	R626	30	P	645300	645329	836910	836939	3	0.105	R626	30	F	1286	1315	356432	356461	3	0.125
R627	30	F	864993	865022	968384	968413	3	0.125	R627	30	P	648802	648831	822800	822829	3	0.105	R627	30	F	456204	456233	627294	627323	3	0.125
R628	30	F	262249	262278	1011798	1011827	3	0.125	R628	30	P	323837	323866	822800	822829	3	0.105	R628	30	F	88285	88314	456204	456233	3	0.125
R629	30	F	533366	533395	1011798	1011827	3	0.125	R629	30	P	521997	522026	817803	817832	3	0.105	R629	30	F	138607	138636	863980	864009	3	0.125
R630	30	F	57310	57339	750749	750778	3	0.125	R630	30	P	269971	270000	816314	816343	3	0.105	R630	30	F	146245	146274	857461	857490	3	0.125
R631	30	F	616061	616090	652839	652868	3	0.125	R631	30	P	397644	397673	809316	809345	3	0.105	R631	30	F	776293	776322	989365	989394	3	0.125
R632	30	F	652839	652868	1054949	1054978	3	0.125	R632	30	P	601756	601785	803965	803994	3	0.105	R632	30	F	526588	526617	989365	989394	3	0.125
R633	30	F	589285	589314	892196	892225	3	0.125	R633	30	P	261076	261105	798782	798811	3	0.105	R633	30	F	209280	209309	714137	714166	3	0.125
R634	30	F	632628	632657	726489	726518	3	0.125	R634	30	P	631818	631847	798392	798421	3	0.105	R634	30	F	632892	632921	829737	829766	3	0.125
R635	30	F	473238	473267	797689	797718	3	0.125	R635	30	P	306853	306882	798392	798421	3	0.105	R635	30	F	649198	649227	656045	656074	3	0.125
R636	30	F	615801	615830	866304	866333	3	0.125	R636	30	P	755854	755883	798205	798234	3	0.105	R636	30	F	270275	270304	1081890	1081919	3	0.125
R637	30	F	623802	623831	946673	946702	3	0.125	R637	30	P	114147	114176	786081	786110	3	0.105	R637	30	F	138215	138244	269815	269844	3	0.125
R638	30	F	142795	142824	180317	180346	3	0.125	R638	30	P	490663	490692	786077	786106	3	0.105	R638	30	F	269817	269846	713941	713970	3	0.125
R639	30	F	775070	775099	1038889	1038918	3	0.125	R639	30	P	572807	572836	770716	770745	3	0.105	R639	30	F	306325	306354	306379	306408	3	0.125
R640	30	F	19726	19755	44525	44554	3	0.125	R640	30	P	467648	467677	752158	752187	3	0.105	R640	30	F	753434	753463	909227	909256	3	0.125
R641	30	F	104902	104931	679281	679310	3	0.125	R641	30	P	605236	605265	734598	734627	3	0.105	R641	30	F	503729	503758	909227	909256	3	0.125
R642	30	F	104899	104928	492610	492639	3	0.125	R642	30	P	704523	704552	725922	725951	3	0.105	R642	30	F	898484	898513	909227	909256	3	0.125
R643	30	F	634118	634147	917803	917832	3	0.125	R643	30	P	341798	341827	723746	723775	3	0.105	R643	30	F	702568	702597	1046213	1046242	3	0.125
R644	30	F	191742	191771	897680	897709	3	0.125	R644	30	P	666763	666792	723746	723775	3	0.105	R644	30	F	29034	29063	1034320	1034349	3	0.125
R645	30	F	638905	638934	930189	930218	3	0.125	R645	30	P	164717	164746	710739	710768	3	0.105	R645	30	F	419626	419655	757116	757145	3	0.125
R646	30	F	500116	500145	1040745	1040774	3	0.125	R646	30	P	664236	664265	694109	694138	3	0.105	R646	30	F	419626	419655	507411	507440	3	0.125
R647	30	F	178856	178885	257968	257997	3	0.125	R647	30	P	339271	339300	694109	694138	3	0.105	R647	30	F	61650	61679	442611	442640	3	0.125
R648	30	F	474695	474724	474743	474772	3	0.125	R648	30	P	600054	600083	658386	658415	3	0.105	R648	30	F	306358	306387	306379	306408	3	0.125
R649	30	F	274686	274715	648940	648969	3	0.125	R649	30	P	157316	157345	658387	658416	3	0.105	R649	30	F	407928	407957	649797	649826	3	0.125
R650	30	F	484650	484679	905204	905233	3	0.125	R650	30	P	290796	290825	656055	656084	3	0.105	R650	30	F	585340	585369	1030653	1030682	3	0.125
R651	30	F	717933	717962	981810	981839	3	0.125	R651	30	P	615761	615790	656055	656084	3	0.105	R651	30	F	279569	279598	279975	280004	3	0.125
R652	30	F	376699	376728	595596	595625	3	0.125	R652	30	P	457514	457543	655568	655597	3	0.105	R652	30	F	124760	124789	350405	350434	3	0.125
R653	30	F	624058	624087	969731	969760	3	0.125	R653	30	P	19011	19040	654450	654479	3	0.105	R653	30	F	649196	649225	909272	909301	3	0.125
R654	30	F	455458	455487	720045	720074	3	0.125	R654	30	P	638437	638466	645403	645432	3	0.105	R654	30	F	768475	768504	1081763	1081792	3	0.125
R655	30	F	15137	15166	720045	720074	3	0.125	R655	30	P	313472	313501	645403	645432	3	0.105	R655	30	F	518770	518799	1081763	1081792	3	0.125
R656	30	F	548569	548598	917663	917692	3	0.125	R656	30	P	263513	263542	644694	644723	3	0.105	R656	30	F	113264	113293	218072	218101	3	0.125
R657	30	F	111183	111212	604724	604753	3	0.125	R657	30	P	320438	320467	638437	638466	3	0.105	R657	30	F	703368	703397	976536	976565	3	0.125
R658	30	F	363091	363120	962253	962282	3	0.125	R658	30	P	249924	249953	637560	637589	3	0.105	R658	30	F	153942	153971	378172	378201	3	0.125
R659	30	F	497816	497845	503640	503669	3	0.125	R659	30	P	141368	141397	630839	630868	3	0.105	R659	30	F	207480	207509	439066	439095	3	0.125
R660	30	F	201394	201423	226335	226364	3	0.125	R660	30	P	331090	331119	615761	615790	3	0.105	R660	30	F	727925	727954	1005717	1005746	3	0.125
R661	30	F	610317	610346	695159	695188	3	0.125	R661	30	P	190823	190852	604346	604375	3	0.105	R661	30	F	478220	478249	1005717	1005746	3	0.125
R662	30	F	910754	910783	1009216	1009245	3	0.125	R662	30	P	333421	333450	600054	600083	3	0.105	R662	30	F	48440	48469	761349	761378	3	0.125
R663	30	F	367493	367522	969731	969760	3	0.125	R663	30	P	341441	341470	591905	591934	3	0.105	R663	30	F	48440	48469	511644	511673	3	0.125
R664	30	F	408559	408588	874950	874979	3	0.125	R664	30	P	574661	574690	579933	579962	3	0.105	R664	30	F	26542	26571	710096	710125	3	0.125
R665	30	F	329165	329194	819646	819675	3	0.125	R665	30	P	237626	237655	579906	579935	3	0.105	R665	30	F	650123	650152	679543	679572	3	0.125
R666	30	F	292728	292757	515478	515507	3	0.125	R666	30	P	247945	247974	562901	562930	3	0.105	R666	30	F	36966	36995	444623	444652	3	0.125
R667	30	F	913339	913368	913527	913556	3	0.125	R667	30	P	495265	495294	553333	553362	3	0.105	R667	30	F	754143	754172	978480	978509	3	0.125
R668	30	F	329446	329475	390827	390856	3	0.125	R668	30	P	183540	183569	530234	530263	3	0.105	R668	30	F	504438	504467	978480	978509	3	0.125
R669	30	F	895182	895211	895370	895399	3	0.125	R669	30	P	109228	109257	525440	525469	3	0.105	R669	30	F	638180	638209	663003	663032	3	0.125
R670	30	F	214884	214913	462504	462533	3	0.125	R670	30	P	469147	469176	518294	518323	3	0.105	R670	30	F	413574	413603	625895	625924	3	0.125
R671	30	F	120949	120978	145099	145128	3	0.125	R671	30	P	330603	330632	457514	457543	3	0.105	R671	30	F	86886	86915	413574	413603	3	0.125
R672	30	F	392954	392983	748475	748504	3	0.125	R672	30	P	396376	396405	453943	453972	3	0.105	R672	30	F	382400	382429	625078	625107	3	0.125
R673	30	F	288129	288158	748475	748504	3	0.125	R673	30	P	242352	242381	420293	420322	3	0.105	R673	30	F	86069	86098	382400	382429	3	0.125
R674	30	F	114695	114724	114728	114757	3	0.125	R674	30	P	249830	249859	415891	415920	3	0.105	R674	30	F	836864	836893	903661	903690	3	0.125
R675	30	F	957527	957556	1033651	1033680	3	0.125	R675	30	P	157316	157345	333422	333451	3	0.105	R675	30	F	645694	645723	895158	895187	3	0.125
R676	30	F	25781	25810	838871	838900	3	0.125	R676	30	P	290796	290825	331090	331119	3	0.105	R676	30	F	655812	655841	1013492	1013521	3	0.125
R677	30	F	427310	427339	447812	447841	3	0.125	R677	30	P	19011	19040	329485	329514	3	0.105	R677	30	P	346204	346233	1081763	1081792	3	0.125
R678	30	F	555550	555579	566274	566303	3	0.125	R678	30	P	313472	313501	320438	320467	3	0.105	R678	30	P	406316	406345	1081355	1081384	3	0.125
R679	30	F	33626	33655	562402	562431	3	0.125	R679	30	P	263513	263542	319729	319758	3	0.105	R679	30	P	31752	31781	1081297	1081326	3	0.125
R680	30	F	775042	775071	851166	851195	3	0.125	R680	30	P	249924	249953	312595	312624	3	0.105	R680	30	P	610696	610725	1069465	1069494	3	0.125
R681	30	F	459421	459450	647414	647443	3	0.125	R681	30	P	141368	141397	305874	305903	3	0.105	R681	30	P	246480	246509	1069465	1069494	3	0.125
R682	30	F	438062	438091	514440	514469	3	0.125	R682	30	P	223802	223831	248483	248512	3	0.105	R682	30	P	597750	597779	1038043	1038072	3	0.125
R683	30	F	62315	62344	147860	147889	3	0.125	R683	30	P	121300	121329	191889	191918	3	0.105	R683	30	P	926519	926548	1026417	1026446	3	0.125
R684	30	F	122074	122103	146614	146643	3	0.125	R684	30	P	122103	122132	191100	191129	3	0.105	R684	30	P	46558	46587	1018164	1018193	3	0.125
R685	30	F	160197	160226	901501	901530	3	0.125	R685	30	P	90565	90594	187278	187307	3	0.105	R685	30	P	48067	48096	1017039	1017068	3	0.125
R686	30	F	24525	24554	159828	159857	3	0.125	R686	30	P	38943	38972	62721	62750	3	0.105	R686	30	P	735621	735650	1009146	1009175	3	0.125
R687	30	F	112805	112834	583560	583589	3	0.125										R687	30	P	485916	485945	1009146	1009175	3	0.125
R688	30	F	41148	41177	615196	615225	3	0.125										R688	30	P	222385	222414	1009145	1009174	3	0.125
R689	30	F	230516	230545	230581	230610	3	0.125										R689	30	P	562828	562857	1005719	1005748	3	0.125
R690	30	F	26658	26687	33515	33544	3	0.125										R690	30	P	386752	386781	1005719	1005748	3	0.125
R691	30	F	286719	286748	542276	542305	3	0.125										R691	30	P	966145	966174	1004229	1004258	3	0.125
R692	30	F	26895	26924	125621	125650	3	0.125										R692	30	P	930641	930670	1002031	1002060	3	0.125
R693	30	F	561943	561972	973177	973206	3	0.125										R693	30	P	639922	639951	994676	994705	3	0.125
R694	30	F	262372	262401	880534	880563	3	0.125										R694	30	P	338386	338415	989365	989394	3	0.125
R695	30	F	724969	724998	1039006	1039035	3	0.125										R695	30	P	814668	814697	985311	985340	3	0.125
R696	30	F	799480	799509	897957	897986	3	0.125										R696	30	P	360536	360565	978480	978509	3	0.125
R697	30	F	557970	557999	907350	907379	3	0.125										R697	30	P	914047	914076	965202	965231	3	0.125
R698	30	F	296832	296861	878590	878619	3	0.125										R698	30	P	932259	932288	964851	964880	3	0.125
R699	30	F	876862	876891	931850	931879	3	0.125										R699	30	P	946049	946078	964695	964724	3	0.125
R700	30	F	769805	769834	1033624	1033653	3	0.125										R700	30	P	225090	225119	950845	950874	3	0.125
R701	30	F	464005	464034	1008321	1008350	3	0.125										R701	30	P	79459	79488	944189	944218	3	0.125
R702	30	F	317035	317064	604325	604354	3	0.125										R702	30	P	218073	218102	926521	926550	3	0.125
R703	30	F	528191	528220	827719	827748	3	0.125										R703	30	P	203902	203931	917041	917070	3	0.125
R704	30	F	282336	282365	720604	720633	3	0.125										R704	30	P	835992	836021	914899	914928	3	0.125
R705	30	F	293858	293887	813594	813623	3	0.125										R705	30	P	900157	900186	910657	910686	3	0.125
R706	30	F	545722	545751	818829	818858	3	0.125										R706	30	P	361245	361274	909227	909256	3	0.125
R707	30	F	46607	46636	548482	548511	3	0.125										R707	30	P	649091	649120	905334	905363	3	0.125
R708	30	F	46607	46636	1013508	1013537	3	0.125										R708	30	P	442470	442499	900912	900941	3	0.125
R709	30	F	840312	840341	943703	943732	3	0.125										R709	30	P	636093	636122	891416	891445	3	0.125
R710	30	F	315219	315248	594975	595004	3	0.125										R710	30	P	704329	704358	890136	890165	3	0.125
R711	30	F	43789	43818	325875	325904	3	0.125										R711	30	P	414391	414420	888639	888668	3	0.125
R712	30	F	43789	43818	95215	95244	3	0.125										R712	30	P	160295	160324	863981	864010	3	0.125
R713	30	F	967846	967875	1050651	1050680	3	0.125										R713	30	P	131594	131623	861688	861717	3	0.125
R714	30	F	261409	261438	547210	547239	3	0.125										R714	30	P	94434	94463	857228	857257	3	0.125
R715	30	F	42782	42811	227509	227538	3	0.125										R715	30	P	584031	584060	832252	832281	3	0.125
R716	30	F	69536	69565	410726	410755	3	0.125										R716	30	P	42987	43016	823492	823521	3	0.125
R717	30	F	410726	410755	1081937	1081966	3	0.125										R717	30	P	691933	691962	811365	811394	3	0.125
R718	30	P	288129	288158	1060221	1060250	3	0.125										R718	30	P	306379	306408	808354	808383	3	0.125
R719	30	P	392954	392983	1060221	1060250	3	0.125										R719	30	P	306379	306408	808321	808350	3	0.125
R720	30	P	57310	57339	1057947	1057976	3	0.125										R720	30	P	306325	306354	808300	808329	3	0.125
R721	30	P	840850	840879	1050651	1050680	3	0.125										R721	30	P	306358	306387	808300	808329	3	0.125
R722	30	P	71326	71355	1039006	1039035	3	0.125										R722	30	P	664314	664343	798369	798398	3	0.125
R723	30	P	1702	1731	1039006	1039035	3	0.125										R723	30	P	124760	124789	764274	764303	3	0.125
R724	30	P	1033624	1033653	1038891	1038920	3	0.125										R724	30	P	1286	1315	758247	758276	3	0.125
R725	30	P	851166	851195	1033654	1033683	3	0.125										R725	30	P	96467	96496	744057	744086	3	0.125
R726	30	P	473238	473267	1011007	1011036	3	0.125										R726	30	P	153942	153971	736507	736536	3	0.125
R727	30	P	897957	897986	1009216	1009245	3	0.125										R727	30	P	86069	86098	732279	732308	3	0.125
R728	30	P	293858	293887	995102	995131	3	0.125										R728	30	P	625078	625107	732279	732308	3	0.125
R729	30	P	545722	545751	989867	989896	3	0.125										R729	30	P	17542	17571	730597	730626	3	0.125
R730	30	P	329165	329194	989050	989079	3	0.125										R730	30	P	623998	624027	725723	725752	3	0.125
R731	30	P	528191	528220	980977	981006	3	0.125										R731	30	P	84989	85018	725723	725752	3	0.125
R732	30	P	25781	25810	969825	969854	3	0.125										R732	30	P	7254	7283	715848	715877	3	0.125
R733	30	P	943703	943732	968384	968413	3	0.125										R733	30	P	561660	561689	691933	691962	3	0.125
R734	30	P	758045	758074	967846	967875	3	0.125										R734	30	P	18372	18401	681990	682019	3	0.125
R735	30	P	775042	775071	957530	957559	3	0.125										R735	30	P	372821	372850	668338	668367	3	0.125
R736	30	P	615801	615830	942392	942421	3	0.125										R736	30	P	664314	664343	666276	666305	3	0.125
R737	30	P	408559	408588	933746	933775	3	0.125										R737	30	P	548661	548690	664317	664346	3	0.125
R738	30	P	296832	296861	930113	930142	3	0.125										R738	30	P	296760	296789	663707	663736	3	0.125
R739	30	P	262371	262400	928176	928205	3	0.125										R739	30	P	61281	61310	658198	658227	3	0.125
R740	30	P	589285	589314	916515	916544	3	0.125										R740	30	P	269723	269752	656932	656961	3	0.125
R741	30	P	125614	125643	913962	913991	3	0.125										R741	30	P	649093	649122	656049	656078	3	0.125
R742	30	P	125639	125668	913939	913968	3	0.125										R742	30	P	482574	482603	625078	625107	3	0.125
R743	30	P	895370	895399	913528	913557	3	0.125										R743	30	P	476018	476047	623998	624027	3	0.125
R744	30	P	895182	895211	913340	913369	3	0.125										R744	30	P	205689	205718	599921	599950	3	0.125
R745	30	P	190939	190968	911819	911848	3	0.125										R745	30	P	127096	127125	587099	587128	3	0.125
R746	30	P	191742	191771	911031	911060	3	0.125										R746	30	P	306379	306408	558649	558678	3	0.125
R747	30	P	799480	799509	910754	910783	3	0.125										R747	30	P	306379	306408	558616	558645	3	0.125
R748	30	P	160197	160226	907211	907240	3	0.125										R748	30	P	306325	306354	558595	558624	3	0.125
R749	30	P	484650	484679	903512	903541	3	0.125										R749	30	P	306358	306387	558595	558624	3	0.125
R750	30	P	557970	557999	901362	901391	3	0.125										R750	30	P	124760	124789	514569	514598	3	0.125
R751	30	P	548569	548598	891047	891076	3	0.125										R751	30	P	1286	1315	508542	508571	3	0.125
R752	30	P	634118	634147	890907	890936	3	0.125										R752	30	P	96467	96496	494352	494381	3	0.125
R753	30	P	840312	840341	864993	865022	3	0.125										R753	30	P	153942	153971	486802	486831	3	0.125
R754	30	P	623802	623831	862023	862052	3	0.125										R754	30	P	86069	86098	482574	482603	3	0.125
R755	30	P	689795	689824	846876	846905	3	0.125										R755	30	P	17542	17571	480892	480921	3	0.125
R756	30	P	363091	363120	846443	846472	3	0.125										R756	30	P	84989	85018	476018	476047	3	0.125
R757	30	P	624058	624087	838965	838994	3	0.125										R757	30	P	178162	178191	466467	466496	3	0.125
R758	30	P	367493	367522	838965	838994	3	0.125										R758	30	P	138216	138245	452320	452349	3	0.125
R759	30	P	561943	561972	835519	835548	3	0.125										R759	30	P	388417	388446	446349	446378	3	0.125
R760	30	P	717933	717962	826886	826915	3	0.125										R760	30	P	128990	129019	429550	429579	3	0.125
R761	30	P	367297	367326	801284	801313	3	0.125										R761	30	P	357562	357591	419627	419656	3	0.125
R762	30	P	464005	464034	800375	800404	3	0.125										R762	30	P	230584	230613	405489	405518	3	0.125
R763	30	P	533366	533395	796898	796927	3	0.125										R763	30	P	48440	48469	353330	353359	3	0.125
R764	30	P	262249	262278	796898	796927	3	0.125										R764	30	P	4376	4405	319303	319332	3	0.125
R765	30	P	46607	46636	795188	795217	3	0.125										R765	30	P	271701	271730	312001	312030	3	0.125
R766	30	P	528097	528126	792902	792931	3	0.125										R766	30	P	27657	27686	297623	297652	3	0.125
R767	30	P	54627	54656	787039	787068	3	0.125										R767	30	P	271164	271193	290463	290492	3	0.125
R768	30	P	769805	769834	775072	775101	3	0.125										R768	30	P	205689	205718	235705	235734	3	0.125
R769	30	P	724969	724998	769690	769719	3	0.125										R769	30	P	177881	177910	183165	183194	3	0.125
R770	30	P	500116	500145	767951	767980	3	0.125
R771	30	P	652839	652868	753747	753776	3	0.125
R772	30	P	410726	410755	726759	726788	3	0.125
R773	30	P	25731	25760	720047	720076	3	0.125
R774	30	P	589555	589584	719427	719456	3	0.125
R775	30	P	489871	489900	717991	718020	3	0.125
R776	30	P	364685	364714	710353	710382	3	0.125
R777	30	P	571937	571966	701549	701578	3	0.125
R778	30	P	631706	631735	698642	698671	3	0.125
R779	30	P	131038	131067	697826	697855	3	0.125
R780	30	P	33619	33648	696618	696647	3	0.125
R781	30	P	429000	429029	696501	696530	3	0.125
R782	30	P	387823	387852	678970	678999	3	0.125
R783	30	P	253892	253921	669846	669875	3	0.125
R784	30	P	309108	309137	656863	656892	3	0.125
R785	30	P	652839	652868	654801	654830	3	0.125
R786	30	P	386966	386995	652232	652261	3	0.125
R787	30	P	42782	42811	643650	643679	3	0.125
R788	30	P	69804	69833	632630	632659	3	0.125
R789	30	P	180	209	632630	632659	3	0.125
R790	30	P	88041	88070	624519	624548	3	0.125
R791	30	P	247199	247228	624059	624088	3	0.125
R792	30	P	474982	475011	622075	622104	3	0.125
R793	30	P	423510	423539	621780	621809	3	0.125
R794	30	P	434015	434044	616117	616146	3	0.125
R795	30	P	542651	542680	603242	603271	3	0.125
R796	30	P	178061	178090	601240	601269	3	0.125
R797	30	P	31030	31059	591920	591949	3	0.125
R798	30	P	216237	216266	591388	591417	3	0.125
R799	30	P	54415	54444	583562	583591	3	0.125
R800	30	P	557217	557246	567701	567730	3	0.125
R801	30	P	33521	33550	566319	566348	3	0.125
R802	30	P	297539	297568	566274	566303	3	0.125
R803	30	P	326043	326072	562395	562424	3	0.125
R804	30	P	37023	37052	552209	552238	3	0.125
R805	30	P	392095	392124	538725	538754	3	0.125
R806	30	P	20030	20059	527801	527830	3	0.125
R807	30	P	485260	485289	527614	527643	3	0.125
R808	30	P	374194	374223	522702	522731	3	0.125
R809	30	P	183786	183815	515482	515511	3	0.125
R810	30	P	433925	433954	455329	455358	3	0.125
R811	30	P	234356	234385	440141	440170	3	0.125
R812	30	P	258001	258030	429338	429367	3	0.125
R813	30	P	321611	321640	427539	427568	3	0.125
R814	30	P	52457	52486	423510	423539	3	0.125
R815	30	P	263172	263201	401124	401153	3	0.125
R816	30	P	330812	330841	391398	391427	3	0.125
R817	30	P	29410	29439	352906	352935	3	0.125
R818	30	P	12261	12290	334784	334813	3	0.125
R819	30	P	238590	238619	329983	330012	3	0.125
R820	30	P	207339	207368	322045	322074	3	0.125
R821	30	P	265114	265143	314238	314267	3	0.125
R822	30	P	146987	147016	289632	289661	3	0.125
R823	30	P	144019	144048	262752	262781	3	0.125
R824	30	P	46608	46637	226955	226984	3	0.125
R825	30	P	19050	19079	211008	211037	3	0.125
R826	30	P	108569	108598	132347	132376	3	0.125
R827	30	P	42671	42700	88631	88660	3	0.125
R828	30	P	26658	26687	33624	33653	3	0.125
Sum	33871 bp								27155 bp									29926 bp									21313 bp									20625 bp									13508 bp
Summary sheet (Hamming Distance = 3)
	Forward	Reverse	Complement	Palindromic	all
CSSDHP	408	5	4	411	828
CSSRG	344	1	2	339	686
CSAOL	381	1	0	387	769
CSAOM	259	1	2	280	542
CSAMK	226	3	0	233	462
CSAMH	169	3	0	177	349
Sum	1787	14	8	1827	3636
[truncated: 4 more columns]

## Sheet: Table.S4
Table S4. Distribution of the different SSRs in six Camellia . sinensis mitogenomes
C. sinensis var. sinensis (Chinary type)												C. sinensis var. assamica (Assamica type)
												Chinese Assamica type																		Indian Assamica type
DHP						RG						OL						OM						MK						MH
No.	type	SSR	size	start	end	No.	type	SSR	size	start	end	No.	type	SSR	size	start	end	No.	type	SSR	size	start	end	No.	type	SSR	size	start	end	No.	type	SSR	size	start	end
1	p1	(T)12	12	855	866	1	p2	(AG)7	14	4538	4551	1	p4	(CCTT)3	12	21768	21779	1	p4	(AGAA)3	12	1143	1154	1	p5	(TAGAG)3	15	3859	3873	1	p3	(TAA)4	12	1033	1044
2	p2	(AG)7	14	4538	4551	2	c	(CTTTC)3ttcttttattg(CTTT)3	38	7781	7818	2	p1	(T)10	10	25258	25267	2	p2	(GA)6	12	4307	4318	2	p2	(TA)5	10	11694	11703	2	p2	(AG)6	12	2389	2400
3	c	(CTTTC)3ttcttttattg(CTTT)3	38	7781	7818	3	p4	(TCTT)3	12	8665	8676	3	p3	(AGG)4	12	30126	30137	3	p4	(AAGA)3	12	8015	8026	3	p2	(TA)6	12	13176	13187	3	p4	(GATT)3	12	9992	10003
4	p4	(TCTT)3	12	8665	8676	4	p2	(GA)6	12	23340	23351	4	p3	(AAG)4	12	35252	35263	4	c*	(AT)5(ATA)4*	20	15919	15938	4	p4	(AGAA)3	12	28895	28906	4	p4	(GAAT)3	12	10630	10641
5	p3	(TTC)4	12	15957	15968	5	p4	(CTTA)3	12	29365	29376	5	p3	(AAG)4	12	35786	35797	5	p1	(A)10	10	18504	18513	5	p4	(GGAA)3	12	30244	30255	5	p4	(CTTT)3	12	10930	10941
6	p4	(AGAA)3	12	17288	17299	6	p4	(CTTG)3	12	29675	29686	6	p3	(TTA)4	12	36974	36985	6	p1	(A)10	10	21179	21188	6	p4	(CTTC)3	12	30971	30982	6	p2	(AT)6	12	17025	17036
7	p6	(TATAGA)3	18	19028	19045	7	p4	(GGCG)3	12	31162	31173	7	p4	(GGAA)3	12	39213	39224	7	p4	(ATAG)4	16	23777	23792	7	p4	(CTTC)3	12	31773	31784	7	p1	(T)10	10	19117	19126
8	p4	(TCGC)3	12	20744	20755	8	p3	(TAG)4	12	31796	31807	8	p3	(AAG)4	12	41683	41694	8	p4	(CTTC)3	12	28683	28694	8	p3	(GTT)4	12	34418	34429	8	p1	(A)12	12	22335	22346
9	p4	(CTAG)3	12	22468	22479	9	p4	(AGAA)3	12	37220	37231	9	p3	(CTT)4	12	44249	44260	9	p3	(TTC)4	12	30679	30690	9	p4	(TAGT)3	12	36766	36777	9	p2	(CT)5	10	23181	23190
10	p4	(CATT)3	12	31204	31215	10	p5	(AATCT)3	15	40396	40410	10	p4	(GGCG)3	12	48975	48986	10	p4	(AGAA)3	12	32010	32021	10	p3	(ATA)4	12	48223	48234	10	p2	(CT)5	10	25017	25026
11	p3	(CAT)5	15	34583	34597	11	p4	(AAGA)3	12	42668	42679	11	c	(GAAA)3aaagaaaatgttcggatcctcccacatgttaaatcttgttttcacattacaaattttccatcttatcatattgattctatttttca(TATT)3	110	49293	49402	11	p3	(TAG)4	12	37287	37298	11	p5	(CCCGG)4	20	49410	49429	11	p4	(CTTG)3	12	25609	25620
12	p1	(A)10	10	35255	35264	12	p1	(T)10	10	53572	53581	12	p2	(TA)5	10	50144	50153	12	p4	(AGAA)3	12	38863	38874	12	p2	(CT)5	10	50623	50632	12	c	(TCTT)3tatggaaaatctcaaacccatttctgagacccataatatgaatttatgaaagatagatagaaagacaaagctgccttgcgg(GA)5	103	26710	26812
13	p4	(AAAG)3	12	37289	37300	13	p2	(CT)5	10	63139	63148	13	p2	(TA)5	10	60964	60973	13	p4	(CCAT)3	12	39181	39192	13	p4	(GCCC)3	12	55778	55789	13	p4	(CTTT)3	12	28691	28702
14	c	(TC)5ccgcaaggcagctttgtctttctatctatctttcataaattcatattatgggtctcagaaatgggtttgagattttccat(AAAG)3	102	39166	39267	14	p4	(GGCG)3	12	77890	77901	14	p2	(AT)7	14	65255	65268	14	p1	(A)11	11	45113	45123	14	p3	(ATA)4	12	56355	56366	14	p3	(GAA)4	12	33548	33559
15	p4	(CAAG)3	12	40369	40380	15	c	(GAAA)3aaagaaaatgttcggatcctcccacatgttaaatcttgttttcacattaaaaattttccatcttatcatattgattctatttttca(TATT)3	110	78208	78317	15	p1	(A)10	10	71357	71366	15	p4	(TTCT)5	20	45739	45758	15	p5	(TATTA)3	15	58453	58467	15	p4	(CCTT)3	12	34836	34847
16	p2	(AG)5	10	40963	40972	16	p2	(TA)5	10	79059	79068	16	p2	(TC)5	10	86728	86737	16	p4	(AAAG)3	12	52570	52581	16	p5	(CTCTA)3	15	69187	69201	16	p3	(CTT)4	12	36524	36535
17	p2	(AG)5	10	42792	42801	17	p2	(TA)5	10	89879	89888	17	p4	(AAAG)3	12	88105	88116	17	p4	(TTTA)3	12	57821	57832	17	p2	(CT)5	10	77691	77700	17	p2	(AG)7	14	37519	37532
18	p1	(T)12	12	43636	43647	18	p2	(AT)7	14	94164	94177	18	c	(TTTG)3actgaccgactcgaatcgattggtcaccgatagaatatccggggcttatggcaaagcccgctttcttcgccaaacaatatttc(CTT)4	107	88274	88380	18	p3	(TCC)4	12	62787	62798	18	p4	(TTCT)3	12	81210	81221	18	c	(CTTTC)3ttcttttattg(CTTT)3	38	40751	40788
19	p4	(TTCT)3	12	48889	48900	19	p1	(A)10	10	100336	100345	19	p5	(ACTAG)3	15	90324	90338	19	p4	(ATAG)3	12	63912	63923	19	p2	(TA)5	10	82566	82575	19	p4	(TCTT)3	12	41629	41640
20	p4	(TAGT)3	12	61763	61774	20	p2	(CT)5	10	122161	122170	20	p2	(AG)5	10	93406	93415	20	p2	(GA)5	10	66347	66356	20	c	(CCTT)3atgagtggaaatcaaatcccgttttgtcttttttgcataaaaagcagccagccggtaatatataa(AT)8	93	87333	87425	20	p2	(CT)5	10	43357	43366
21	p1	(T)12	12	70479	70490	21	p4	(TTTC)3	12	122647	122658	21	p4	(AACA)3	12	94532	94543	21	p3	(TTA)4	12	72716	72727	21	p2	(TC)5	10	89155	89164	21	p2	(GT)5	10	44061	44070
22	p2	(AG)7	14	74162	74175	22	p4	(CTAT)3	12	124873	124884	22	p4	(AAGC)3	12	105084	105095	22	p4	(TTTA)3	12	83449	83460	22	p2	(CT)6	12	90376	90387	22	p3	(TTC)4	12	44733	44744
23	c	(CTTTC)3ttcttttattg(CTTT)3	38	77405	77442	23	p4	(TGGT)3	12	124996	125007	23	p1	(A)10	10	107354	107363	23	p4	(AAAG)3	12	90993	91004	23	p4	(GAAT)3	12	91197	91208	23	p1	(T)15	15	51255	51269
24	p4	(TCTT)3	12	78289	78300	24	p2	(CT)5	10	128164	128173	24	p4	(CCTT)3	12	109517	109528	24	p3	(TCT)4	12	92023	92034	24	p4	(TTTG)3	12	92442	92453	24	p2	(AT)9	18	54309	54326
25	p2	(GA)6	12	92960	92971	25	p4	(AGCT)3	12	129206	129217	25	p2	(TA)5	10	112726	112735	25	p3	(AAG)5	15	92674	92688	25	p1	(T)13	13	92818	92830	25	p4	(AAGA)3	12	62221	62232
26	p4	(CTTA)3	12	98985	98996	26	c	(AG)5ttgggtggacgctacttaggctattaagccgcgctcctctctctttctctatgatattagttgatctactttggttacagtagaaaaggagggaaaggg(CT)5	119	135718	135836	26	p3	(AGC)4	12	115948	115959	26	p3	(AGC)4	12	104759	104770	26	p2	(TC)5	10	95984	95993	26	p1	(T)13	13	69142	69154
27	p4	(CTTG)3	12	99295	99306	27	p2	(AT)5	10	140516	140525	27	p4	(CTTG)3	12	126652	126663	27	p2	(TA)6	12	105250	105261	27	p1	(T)10	10	96894	96903	27	p1	(T)10	10	73128	73137
28	p4	(GGCG)3	12	100782	100793	28	c	(AAGG)3ggattagcaac(CAAG)3	35	149212	149246	28	p4	(TTCA)3	12	127768	127779	28	p4	(AAAG)3	12	111368	111379	28	p4	(TTCA)3	12	100932	100943	28	p4	(AAAT)3	12	77312	77323
29	p3	(TAG)4	12	101416	101427	29	p5	(TAAAG)4	20	150906	150925	29	p4	(AGAA)3	12	131579	131590	29	p4	(ATTC)3	12	111668	111679	29	p1	(A)11	11	102574	102584	29	p3	(TAA)4	12	88052	88063
30	p4	(AGAA)3	12	106846	106857	30	p4	(AAAG)3	12	153999	154010	30	p2	(GA)6	12	134743	134754	30	p4	(CAAT)3	12	112317	112328	30	p2	(AT)6	12	103485	103496	30	p4	(GATT)3	12	97013	97024
31	p5	(AATCT)3	15	110022	110036	31	p2	(AG)5	10	157880	157889	31	p4	(AAGA)3	12	138451	138462	31	p4	(CAGA)3	12	116335	116346	31	p1	(T)13	13	104406	104418	31	p4	(GAAT)3	12	97651	97662
32	p4	(AAGA)3	12	112293	112304	32	p4	(AAAG)3	12	159458	159469	32	c*	(AT)5(ATA)4*	20	146355	146374	32	p4	(TTGA)3	12	117932	117943	32	p2	(CT)6	12	107413	107424	32	p4	(CTTT)3	12	97951	97962
33	p1	(T)10	10	123198	123207	33	p4	(AACT)3	12	167229	167240	33	p1	(A)10	10	148940	148949	33	p2	(TC)5	10	130961	130970	33	p1	(A)11	11	119380	119390	33	p2	(AT)6	12	104046	104057
34	p2	(CT)5	10	132765	132774	34	p3	(AAC)4	12	170194	170205	34	p1	(A)10	10	151615	151624	34	p4	(AAAG)3	12	132338	132349	34	p5	(TATAA)3	15	123360	123374	34	p1	(T)10	10	106137	106146
35	p4	(GGCG)3	12	147522	147533	35	p4	(TAGT)3	12	170675	170686	35	p4	(ATAG)4	16	154213	154228	35	c	(TTTG)3actgaccgactcgaatcgattggtcaccgatagaatatccggggcttatggcaaagcccgctttcttcgccaaacaatatttc(CTT)4	107	132507	132613	35	p3	(AAG)4	12	123603	123614	35	p1	(A)11	11	109355	109365
36	c	(GAAA)3aaagaaaatgttcggatcctcccacatgttaaatcttgttttcacattacaaattttccatcttatcatattgattctatttttca(TATT)3	110	147840	147949	36	p2	(AG)5	10	176262	176271	36	p4	(CTTC)3	12	159119	159130	36	p5	(ACTAG)3	15	134557	134571	36	p3	(AAG)4	12	124137	124148	36	p2	(CT)5	10	110200	110209
37	p2	(TA)5	10	148691	148700	37	p5	(AATAA)4	20	177712	177731	37	p3	(TTC)4	12	161115	161126	37	p2	(AG)5	10	137639	137648	37	p3	(TTA)4	12	125325	125336	37	p2	(CT)5	10	112036	112045
38	p2	(TA)5	10	159511	159520	38	p5	(TAAAG)4	20	180310	180329	38	p4	(AGAA)3	12	162446	162457	38	p4	(AACA)3	12	138765	138776	38	p4	(GGAA)3	12	127574	127585	38	p4	(CTTG)3	12	112628	112639
39	p2	(AT)7	14	163796	163809	39	p1	(T)10	10	185645	185654	39	p3	(TAG)4	12	167723	167734	39	p2	(AG)5	10	157575	157584	39	p3	(AAG)4	12	130055	130066	39	c	(TCTT)3tatggaaaatctcaaacccatttctgagacccataatatgaatttatgaaagatagatagaaagacaaagctgccttgcgg(GA)5	103	113729	113831
40	p1	(A)10	10	169964	169973	40	p3	(GAA)4	12	185930	185941	40	p4	(AGAA)3	12	169299	169310	40	p5	(TAAAG)3	15	161618	161632	40	p4	(TTCT)3	12	134604	134615	40	p4	(CTTT)3	12	115710	115721
41	p2	(CT)5	10	191800	191809	41	p3	(TTG)4	12	189137	189148	41	p4	(CCAT)3	12	169617	169628	41	p1	(T)10	10	166959	166968	41	p3	(TAA)4	12	136256	136267	41	p1	(T)10	10	117742	117751
42	p4	(TTTC)3	12	192286	192297	42	p4	(CCGA)3	12	189775	189786	42	p1	(A)11	11	175549	175559	42	p3	(GAA)4	12	167244	167255	42	p6	(AATAGA)3	18	142950	142967	42	p3	(GAT)5	15	118414	118428
43	p4	(CTAT)3	12	194518	194529	43	p4	(GGAA)3	12	193013	193024	43	p4	(TTCT)5	20	176175	176194	43	p3	(TTG)4	12	170451	170462	43	p4	(AAAG)3	12	147157	147168	43	p4	(AATG)3	12	121803	121814
44	p4	(TGGT)3	12	194641	194652	44	p2	(AG)5	10	193741	193750	44	p4	(AAAG)3	12	183006	183017	44	p4	(CCGA)3	12	171089	171100	44	c	(CCTAT)3gact(AGAA)3	31	148278	148308	44	p4	(GAAA)3	12	131550	131561
45	p2	(CT)5	10	197809	197818	45	p4	(GAAA)3	12	194371	194382	45	p4	(TTTA)3	12	188263	188274	45	p4	(GGAA)3	12	174333	174344	45	p5	(ATTAG)4	20	148503	148522	45	p4	(CTAG)3	12	136243	136254
46	p4	(AGCT)3	12	198851	198862	46	p4	(GCTT)3	12	194741	194752	46	p3	(TCC)4	12	193229	193240	46	p2	(AG)5	10	174873	174882	46	p4	(TTTG)3	12	150125	150136	46	p4	(GAGC)3	12	137965	137976
47	c	(AG)5ttgggtggacgctacttaggctattaagccgcgctcctctctctttctctatgatattagttgatctactttggttacagtagaaaaggagggaaaggg(CT)5	119	205363	205481	47	p5	(TTCAT)3	15	200504	200518	47	p4	(ATAG)3	12	194354	194365	47	p4	(GAAA)3	12	175503	175514	47	p4	(AGAA)3	12	172783	172794	47	p4	(AGAA)3	12	145089	145100
48	p2	(AT)5	10	210155	210164	48	p2	(TC)5	10	206999	207008	48	p2	(GA)5	10	196789	196798	48	p4	(GCTT)3	12	175873	175884	48	p2	(CT)5	10	174271	174280	48	p5	(TAGAG)3	15	151501	151515
49	c	(AAGG)3ggattagcaac(CAAG)3	35	218851	218885	49	c*	(TC)7(TCTA)3*tagat(AG)6	41	211925	211965	49	p3	(TTA)4	12	203158	203169	49	p3	(TAC)5	15	178257	178271	49	p2	(AG)5	10	2440	2449	49	p2	(TA)5	10	159336	159345
50	p5	(TAAAG)4	20	220545	220564	50	p2	(CT)5	10	214167	214176	50	p4	(TTTA)3	12	213891	213902	50	p4	(TTCT)3	12	181295	181306	50	p2	(TC)5	10	7438	7447	50	p2	(TA)6	12	160818	160829
51	p4	(AAAG)3	12	223638	223649	51	p4	(CTGG)3	12	214756	214767	51	p4	(AAAG)3	12	221435	221446	51	p4	(AGAA)3	12	182185	182196	51	p4	(AAAG)3	12	8829	8840	51	p4	(AGAA)3	12	176537	176548
52	p2	(AG)5	10	227519	227528	52	p2	(AT)7	14	216814	216827	52	p3	(TCT)4	12	222469	222480	52	p4	(GACC)3	12	188596	188607	52	c	(TTTG)3actgaccgactcgaatcgattggtcaccgatagaatatccggggcttatggcaaagcccgctttcttcgccaaacaatatttc(CTT)4	107	9004	9110	52	p4	(GGAA)3	12	177886	177897
53	p4	(AAAG)3	12	229097	229108	53	p4	(AAAT)3	12	216947	216958	53	p3	(AAG)5	15	223120	223134	53	p2	(CT)5	10	204652	204661	53	p5	(ACTAG)3	15	11045	11059	53	p4	(CTTC)3	12	178613	178624
54	p4	(AACT)3	12	236868	236879	54	p4	(TTTA)3	12	217159	217170	54	p3	(AGC)4	12	235208	235219	54	p4	(TTCC)3	12	204879	204890	54	p2	(AG)5	10	14115	14124	54	p4	(TATC)4	16	182795	182810
55	p3	(AAC)4	12	239833	239844	55	p2	(GA)5	10	218534	218543	55	p2	(TA)6	12	235816	235827	55	p2	(TA)5	10	207698	207707	55	p4	(AACA)3	12	15247	15258	55	p1	(T)10	10	185417	185426
56	p4	(TAGT)3	12	240309	240320	56	p2	(TA)6	12	219608	219619	56	p4	(AAAG)3	12	241934	241945	56	p3	(TTA)5	15	209123	209137	56	p4	(AAGC)3	12	25831	25842	56	p1	(T)10	10	188092	188101
57	p2	(AG)5	10	245896	245905	57	p2	(CT)5	10	235252	235261	57	p4	(ATTC)3	12	242234	242245	57	p2	(TG)5	10	209899	209908	57	p4	(CCTT)3	12	30253	30264	57	c*	(TTA)4(TA)5*	20	190660	190679
58	p5	(AATAA)4	20	247346	247365	58	p1	(A)10	10	236612	236621	58	p4	(CAAT)3	12	242883	242894	58	p4	(ATAG)3	12	210433	210444	58	p3	(ACT)4	12	37551	37562	58	p3	(TCT)4	12	194757	194768
59	p5	(TAAAG)4	20	249944	249963	59	p4	(AGTC)3	12	239163	239174	59	p4	(CAGA)3	12	246901	246912	59	p3	(AGT)4	12	215345	215356	59	p4	(AGTA)3	12	42472	42483	59	p3	(TTC)4	12	199204	199215
60	p4	(TTCT)3	12	253432	253443	60	p4	(TTAC)3	12	250299	250310	60	p4	(TTGA)3	12	248498	248509	60	p3	(TCT)4	12	217324	217335	60	p4	(GACT)3	12	53639	53650	60	p4	(AGAA)3	12	200540	200551
61	p4	(CAAA)3	12	265072	265083	61	p2	(AG)5	10	257152	257161	61	p4	(AGAA)3	12	261017	261028	61	p4	(CAAT)3	12	219999	220010	61	p1	(T)10	10	56192	56201	61	p2	(TC)5	10	206531	206540
62	p5	(CTAAT)4	20	266686	266705	62	p2	(TA)5	10	259117	259126	62	p2	(CT)5	10	262510	262519	62	p4	(TGAA)3	12	221149	221160	62	p1	(T)11	11	57167	57177	62	p1	(T)10	10	208925	208934
63	c	(TCTT)3tctagtc(ATAGG)3	34	266897	266930	63	p4	(GGAA)3	12	261934	261945	63	p4	(AGTA)3	12	269365	269376	63	p2	(TC)5	10	221657	221666	63	p2	(GA)5	10	57545	57554	63	p4	(AAAG)3	12	209786	209797
64	p4	(CTTT)3	12	268046	268057	64	p2	(AG)5	10	262155	262164	64	p4	(GACT)3	12	280493	280504	64	p3	(AGC)4	12	223056	223067	64	p2	(AT)6	12	73195	73206	64	p4	(AAAG)3	12	213232	213243
65	p6	(TTTCTA)3	18	272251	272268	65	p4	(GGTC)3	12	278189	278200	65	p2	(TA)5	10	298588	298597	65	p4	(CAAA)3	12	226313	226324	65	p2	(AG)6	12	75354	75365	65	p2	(AG)5	10	213913	213922
66	p4	(AACT)3	12	274209	274220	66	p3	(AGT)4	12	282157	282168	66	p2	(TA)7	14	313030	313043	66	p5	(CTAAT)4	20	227927	227946	66	p1	(A)10	10	78574	78583	66	p3	(TCT)4	12	218195	218206
67	p3	(AGA)4	12	275120	275131	67	p4	(CGAA)3	12	286649	286660	67	p2	(AT)9	18	316915	316932	67	c	(TCTT)3tctagtc(ATAGG)3	34	228138	228171	67	p2	(TA)5	10	78767	78776	67	p4	(CAAT)3	12	220866	220877
68	p4	(TTTA)3	12	275728	275739	68	p3	(TTC)4	12	302780	302791	68	p1	(A)15	15	319967	319981	68	c	(TTGCC)3taacaaggcaaggcaaaaaaggaaagaagcaagcttgggtg(CTTT)3	68	229236	229303	68	p2	(AG)5	10	83122	83131	68	p3	(AAC)4	12	224086	224097
69	p4	(AGAA)3	12	278013	278024	69	p4	(AGAA)3	12	304111	304122	69	p2	(AC)5	10	327182	327191	69	p6	(TTTCTA)3	18	233497	233514	69	p1	(T)10	10	83787	83796	69	p4	(TAGT)3	12	224567	224578
70	p4	(AGAT)3	12	278152	278163	70	p6	(TATAGA)3	18	305851	305868	70	p2	(GA)5	10	327885	327894	70	p4	(TTCC)3	12	237611	237622	70	p2	(AG)5	10	87077	87086	70	p2	(AG)5	10	230132	230141
71	p2	(TG)6	12	279499	279510	71	p4	(TCGC)3	12	307567	307578	71	p6	(TTCTAA)3	18	329386	329403	71	p2	(CT)5	10	240626	240635	71	p4	(TTCT)3	12	88632	88643	71	p5	(TAAAG)4	20	234190	234209
72	p4	(TTTC)3	12	284648	284659	72	p4	(CTAG)3	12	309291	309302	72	p5	(AAGGC)3	15	332157	332171	72	p1	(A)12	12	241003	241014	72	p4	(TCTG)3	12	92372	92383	72	p1	(T)10	10	239532	239541
73	p5	(TTTAT)3	15	285687	285701	73	p4	(CATT)3	12	318018	318029	73	p4	(AAAG)3	12	333143	333154	73	p4	(TATC)3	12	243620	243631	73	p5	(AAGGC)3	15	95567	95581	73	p3	(GAA)4	12	239817	239828
74	p1	(T)10	10	297280	297289	74	p3	(CAT)5	15	321397	321411	74	p3	(CTT)4	12	335725	335736	74	p4	(AAGG)3	12	245509	245520	74	p4	(AAAG)3	12	96559	96570	74	p3	(TTG)4	12	243081	243092
75	p4	(CATT)3	12	298450	298461	75	p1	(A)10	10	322069	322078	75	p4	(AACT)3	12	337909	337920	75	p1	(A)10	10	247440	247449	75	p3	(CTT)4	12	99151	99162	75	p4	(CCGA)3	12	243719	243730
76	p4	(GAAG)3	12	305465	305476	76	p4	(AAAG)3	12	324103	324114	76	p3	(AGA)4	12	338819	338830	76	p2	(TC)5	10	254792	254801	76	p5	(TTCAT)3	15	105648	105662	76	p4	(GGAA)3	12	246951	246962
77	p4	(GGGA)3	12	307177	307188	77	c	(TC)5ccgcaaggcagctttgtctttctatctatctttcataaattcatattatgggtctcagaaatgggtttgagattttccat(AAAG)3	102	325980	326081	77	p4	(TTTA)3	12	339428	339439	77	p1	(T)10	10	257191	257200	77	p2	(TC)5	10	112142	112151	77	p2	(AG)5	10	247684	247693
78	p4	(ATTC)3	12	310292	310303	78	p4	(CAAG)3	12	327183	327194	78	p4	(AGAA)3	12	341702	341713	78	p4	(AAAG)3	12	258052	258063	78	c*	(TC)7(TCTA)3*tagat(AG)6	41	117178	117218	78	p4	(GAAA)3	12	248319	248330
79	p4	(CTCC)3	12	312476	312487	79	p2	(AG)5	10	327777	327786	79	p4	(AGAT)3	12	341841	341852	79	p4	(AAAG)3	12	261504	261515	79	p2	(CT)5	10	119420	119429	79	p4	(GCTT)3	12	248684	248695
80	p2	(TC)5	10	318526	318535	80	p2	(AG)5	10	329606	329615	80	p2	(TG)6	12	343199	343210	80	p2	(AG)5	10	262180	262189	80	p4	(CTGG)3	12	120003	120014	80	p2	(GA)5	10	253502	253511
81	p4	(TGTT)3	12	321532	321543	81	p1	(T)12	12	330450	330461	81	p4	(TTTC)3	12	348339	348350	81	p4	(TCGC)3	12	265014	265025	81	p2	(AT)7	14	122061	122074	81	p2	(AG)5	10	264111	264120
82	p2	(CT)5	10	322660	322669	82	p4	(TTCT)3	12	335703	335714	82	p1	(T)11	11	360984	360994	82	p4	(CTAG)3	12	266738	266749	82	p4	(AAAT)3	12	122188	122199	82	p2	(TC)5	10	269109	269118
83	p1	(A)10	10	322899	322908	83	p4	(TAGT)3	12	348587	348598	83	p4	(CATT)3	12	362156	362167	83	p3	(CAT)5	15	278865	278879	83	p4	(TTTA)3	12	122400	122411	83	p4	(AAAG)3	12	270500	270511
84	p5	(CTAGT)3	15	325731	325745	84	p4	(ATAC)3	12	356204	356215	84	p4	(GAAG)3	12	369177	369188	84	p1	(A)10	10	279537	279546	84	c	(TTAT)3aattgaacaaaagcgaggagcaaagccgctttaccgagtttacgaagtgaaggagcgagaacttcccccggatcg(A)11	98	123985	124082	84	c	(TTTG)3actgaccgactcgaatcgattggtcaccgatagaatatccggggcttatggcaaagcccgctttcttcgccaaacaatatttc(CTT)4	107	270675	270781
85	c	(AAG)4gaaatattgtttggcgaagaaagcgggctttgccataagccccggatattctatcggtgaccaatcgattcgagtcggtcagt(CAAA)3	107	327694	327800	85	p2	(AT)5	10	357386	357395	85	p4	(GGGA)3	12	370890	370901	85	p4	(AAAG)3	12	281571	281582	85	p2	(TA)5	10	125525	125534	85	p5	(ACTAG)3	15	272715	272729
86	p4	(CTTT)3	12	327964	327975	86	p2	(AG)5	10	358905	358914	86	p4	(ATTC)3	12	374005	374016	86	c	(TC)5ccgcaaggcagctttgtctttctatctatctttcataaattcatattatgggtctcagaaatgggtttgagattttccat(AAAG)3	102	283449	283550	86	p2	(AT)7	14	129488	129501	86	p2	(AG)5	10	275785	275794
87	p2	(GA)5	10	329344	329353	87	p4	(TTCA)3	12	359411	359422	87	p4	(CTCC)3	12	376197	376208	87	p4	(CAAG)3	12	284652	284663	87	p1	(T)12	12	131477	131488	87	p4	(AACA)3	12	276917	276928
88	p4	(TTCC)3	12	331577	331588	88	p4	(ATTG)3	12	360561	360572	88	p4	(AACT)3	12	380678	380689	88	p2	(AG)5	10	285246	285255	88	p2	(AG)5	10	131648	131657	88	p4	(AAGC)3	12	287501	287512
89	p4	(GTCC)3	12	333796	333807	89	p3	(AAG)4	12	363230	363241	89	p3	(AAC)4	12	383643	383654	89	p2	(AG)5	10	287086	287095	89	p2	(AT)5	10	132745	132754	89	p4	(CCTT)3	12	291923	291934
90	p4	(ATTG)3	12	343539	343550	90	p5	(CTTAT)3	15	367506	367520	90	p4	(TAGT)3	12	384119	384130	90	p1	(T)12	12	287930	287941	90	p2	(AG)5	10	135171	135180	90	p3	(ACT)4	12	299228	299239
91	p4	(TTTA)3	12	344560	344571	91	p2	(TC)5	10	368870	368879	91	p2	(AT)5	10	388051	388060	91	p2	(CA)5	10	298589	298598	91	p4	(GGCC)3	12	137497	137508	91	p1	(A)10	10	300439	300448
92	p1	(T)10	10	352301	352310	92	c	(CT)6gagaacgcacccccctcctcatcttatcgatcttcacacctaaaccttaacgcacgagcctcagcctcctatcg(AGCA)3	98	372644	372741	92	p2	(AG)5	10	389570	389579	92	p3	(AGT)5	15	299045	299059	92	p1	(C)10	10	140395	140404	92	p4	(AAAG)3	12	314917	314928
93	p2	(AG)6	12	353811	353822	93	p3	(CTA)4	12	381453	381464	93	p4	(TTCA)3	12	390077	390088	93	p2	(CT)5	10	301796	301805	93	p4	(ACTC)3	12	140570	140581	93	p2	(AT)5	10	326455	326464
94	p4	(GCTA)3	12	355412	355423	94	p2	(GA)5	10	382517	382526	94	p4	(ATTG)3	12	391227	391238	94	p4	(GCCC)3	12	306947	306958	94	p4	(TCTA)3	12	143559	143570	94	p4	(ATGG)3	12	334983	334994
95	c	(GGA)4tgatgaggatttactcactgacgaagacgccatgagtcaagatgaggaagaacagcagctatggccagacatgtgctcgcccttccg(TCTT)4	115	357960	358074	95	p5	(TATAT)3	15	382697	382711	95	p3	(AAG)4	12	393901	393912	95	p3	(ATA)4	12	307524	307535	95	p4	(AGAA)3	12	144601	144612	95	p4	(TTCT)3	12	335296	335307
96	p2	(AG)5	10	360445	360454	96	p5	(TACTT)3	15	387120	387134	96	p3	(CTA)4	12	395879	395890	96	p2	(TA)5	10	317922	317931	96	p2	(GA)6	12	147765	147776	96	p3	(ACT)4	12	336863	336874
97	p2	(AG)6	12	361038	361049	97	p2	(TA)5	10	394339	394348	97	p4	(CTAT)3	12	400793	400804	97	p2	(TA)6	12	333669	333680	97	p3	(GCT)4	12	152126	152137	97	p2	(GA)5	10	344269	344278
98	p5	(ATAGA)3	15	361488	361502	98	p4	(GAAA)3	12	399964	399975	98	p2	(CA)5	10	401329	401338	98	p2	(TA)5	10	335148	335157	98	p2	(AG)5	10	153520	153529	98	p4	(ATTC)3	12	366390	366401
99	p2	(GA)5	10	363048	363057	99	p2	(TA)5	10	402419	402428	99	p3	(TAA)5	15	402100	402114	99	p5	(CTCTA)3	15	342975	342989	99	p2	(GA)6	12	161702	161713	99	p3	(GCT)4	12	373486	373497
100	p3	(TAT)4	12	376282	376293	100	p1	(T)10	10	402612	402621	100	p2	(TA)5	10	403530	403539	100	p1	(G)10	10	345961	345970	100	p4	(CTAT)3	12	169011	169022	100	p2	(TA)5	10	389451	389460
101	p2	(GA)5	10	376968	376977	101	p2	(TC)6	12	405828	405839	101	p4	(GGAA)3	12	406341	406352	101	p1	(A)10	10	346625	346634	101	p4	(TGGT)3	12	169134	169145	101	c	(GA)5gccctttccctccttttctactgtaaccaaagtagatcaactaatatcatagagaaagagagaggagcgcggcttaatagcctaagtagcgtccacccaa(CT)5	120	394149	394268
102	p5	(TATAT)3	15	377148	377162	102	p3	(ATA)4	12	407120	407131	102	p2	(AG)5	10	406570	406579	102	p4	(TTAA)3	12	346802	346813	102	p2	(CT)5	10	172299	172308	102	p4	(AGCT)3	12	400769	400780
103	p5	(TACTT)3	15	381571	381585	103	p2	(TC)5	10	420356	420365	103	p4	(GGTC)3	12	422619	422630	103	p1	(C)10	10	354305	354314	103	p4	(AGCT)3	12	173341	173352	103	p2	(GA)5	10	401812	401821
104	p2	(TA)5	10	388790	388799	104	p5	(TTCTA)3	15	421910	421924	104	p4	(TTTC)3	12	429029	429040	104	c	(TA)6tttttataaaaacttacctgagtttccatttttggagg(A)16	66	358076	358141	104	c	(AG)5ttgggtggacgctacttaggctattaagccgcgctcctctctctttctctatgatattagttgatctactttggttacagtagaaaaggagggaaaggg(CT)5	119	179853	179971	104	p4	(AACC)3	12	404975	404986
105	p4	(GAAA)3	12	394415	394426	105	p2	(TC)6	12	422363	422374	105	p4	(AGAA)3	12	429920	429931	105	p4	(AGGA)3	12	362800	362811	105	p2	(AT)5	10	184660	184669	105	p4	(ATAG)3	12	405099	405110
106	p2	(TA)5	10	396870	396879	106	p2	(CT)5	10	422959	422968	106	p3	(GTA)5	15	432955	432969	106	p3	(GTA)5	15	366277	366291	106	p3	(AGC)4	12	200629	200640	106	p2	(TC)6	12	412408	412419
107	p1	(T)10	10	397063	397072	107	c	(AAGA)4cggaagggcgagcacatgtctggccatagctgctgttcttcctcatcttgactcatggcgtcttcgtcagtgagtaaatcctcatca(TCC)4	115	425344	425458	107	p4	(AAGC)3	12	435348	435359	107	p4	(TAGC)3	12	369173	369184	107	p4	(GAAT)3	12	209475	209486	107	p2	(TC)5	10	420591	420600
108	p4	(AACA)3	12	403209	403220	108	p4	(AGCT)3	12	427992	428003	108	p4	(TTTC)3	12	435718	435729	108	p4	(TCAT)3	12	372572	372583	108	p4	(TCCC)3	12	214656	214667	108	p3	(AGC)4	12	421984	421995
109	p2	(AT)6	12	403457	403468	109	p2	(CT)6	12	429596	429607	109	p2	(CT)5	10	436350	436359	109	p5	(TAAAG)3	15	375627	375641	109	p4	(CTTC)3	12	216369	216380	109	p2	(CT)6	12	426344	426355
110	p4	(CTTT)3	12	406180	406191	110	p1	(A)10	10	431108	431117	110	p4	(TTCC)3	12	436888	436899	110	p5	(ATATA)3	15	380052	380066	110	p4	(AATG)3	12	223380	223391	110	p4	(TTCT)3	12	429509	429520
111	p4	(TCTT)3	12	407071	407082	111	p4	(TAAA)3	12	438847	438858	111	p4	(TCGG)3	12	440132	440143	111	p2	(TC)5	10	380237	380246	111	p1	(A)11	11	224553	224563	111	p4	(TAGA)3	12	430551	430562
112	p4	(CTTC)3	12	407519	407530	112	p4	(CAAT)3	12	439868	439879	112	p3	(CAA)4	12	440770	440781	112	p3	(TAG)4	12	381299	381310	112	p2	(TA)7	14	248367	248380	112	p4	(GTGA)3	12	433538	433549
113	p2	(AT)5	10	411752	411761	113	p4	(GGAC)3	12	449611	449622	113	p3	(CTT)4	12	443976	443987	113	c	(TGCT)3cgataggaggctgaggctcgtgcgtttaggtgtgaagatcgataagatgaggaggggggtgcgttctc(AG)6	92	390022	390113	113	p1	(A)11	11	258830	258840	113	p4	(GGCC)3	12	436612	436623
114	p2	(AG)5	10	413271	413280	114	p4	(GAAG)3	12	451827	451838	114	p1	(A)10	10	444264	444273	114	p2	(GA)5	10	393878	393887	114	p4	(TTCT)5	20	259456	259475	114	p2	(CT)5	10	438940	438949
115	p4	(TTCA)3	12	413778	413789	115	p2	(TC)5	10	454065	454074	115	p5	(CTTTA)3	15	449600	449614	115	p4	(AATA)3	12	394136	394147	115	p4	(AAAG)3	12	266278	266289	115	p2	(AT)5	10	441366	441375
116	p4	(ATTG)3	12	414928	414939	116	p4	(AAAG)3	12	455443	455454	116	p2	(CT)5	10	453648	453657	116	p5	(CTCTA)3	15	398606	398620	116	p4	(TTTA)3	12	271553	271564	116	p2	(CT)5	10	442463	442472
117	p3	(AAG)4	12	417597	417608	117	c	(TTTG)3actgaccgactcgaatcgattggtcaccgatagaatatccggggcttatggcaaagcccgctttcttcgccaaacaatatttc(CTT)4	107	455618	455724	117	p4	(TTCT)3	12	462461	462472	117	p2	(CT)5	10	407121	407130	117	p3	(TCC)4	12	276524	276535	117	p1	(A)12	12	442632	442643
118	p5	(CTCTA)3	15	422948	422962	118	p5	(ACTAG)3	15	457673	457687	118	p5	(TTCTA)3	15	470269	470283	118	p4	(TTCT)3	12	410641	410652	118	p3	(AGT)4	12	279247	279258	118	p2	(AT)7	14	444619	444632
119	p2	(CT)5	10	431453	431462	119	p1	(T)10	10	460510	460519	119	p2	(TC)6	12	470722	470733	119	p2	(TA)5	10	411998	412007	119	p4	(AACA)3	12	284894	284905	119	p2	(AT)5	10	448585	448594
120	p4	(GGAA)3	12	434989	435000	120	p2	(AG)5	10	460749	460758	120	p2	(CT)5	10	471318	471327	120	c	(CCTT)3atgagtggaaatcaaatcccgttttgtcttttttgcataaaaagcagccagccggtaatatataa(AT)8	93	416771	416863	120	p2	(AT)6	12	285142	285153	120	c	(T)11cgatccgggggaagttctcgctccttcacttcgtaaactcggtaaagcggctttgctcctcgcttttgttcaatt(ATAA)3	98	450038	450135
121	p4	(CTTC)3	12	435716	435727	121	p4	(AACA)3	12	461871	461882	121	c	(AAGA)4cggaagggcgagcacatgtctggccatagctgctgttcttcctcatcttgactcatggcgtcttcgtcagtgagtaaatcctcatca(TCC)4	115	473710	473824	121	p2	(TC)5	10	418599	418608	121	p4	(CTTT)3	12	287865	287876	121	p4	(AAAT)3	12	451706	451717
122	p4	(TATC)4	16	439887	439902	122	p2	(GA)5	10	464879	464888	122	p4	(AGAA)3	12	476317	476328	122	p2	(CT)6	12	419819	419830	122	p4	(TCTT)3	12	288751	288762	122	p4	(TTAT)3	12	451919	451930
123	p1	(T)10	10	442483	442492	123	p4	(GGAG)3	12	470927	470938	123	p2	(AT)5	10	476943	476952	123	p4	(GAAT)3	12	420640	420651	123	p4	(CTTC)3	12	289199	289210	123	p2	(AT)7	14	452046	452059
124	p1	(T)10	10	445152	445161	124	p4	(GAAT)3	12	473111	473122	124	p4	(ACTA)3	12	480873	480884	124	p4	(TTTG)3	12	421879	421890	124	p4	(GGCG)3	12	302378	302389	124	p4	(CCAG)3	12	454106	454117
125	c*	(TTA)4(TA)5*	20	447711	447730	125	p4	(TCCC)3	12	476230	476241	125	p3	(TTG)4	12	481347	481358	125	p1	(T)13	13	422255	422267	125	c	(GAAA)3aaataaaatgttcggatcctcccacatgttaaatcttgttttcacattacaaattttccatcttatcatattgattctatttttca(TATT)3	110	302696	302805	125	p2	(AG)5	10	454691	454700
126	p1	(T)10	10	454129	454138	126	p4	(CTTC)3	12	477942	477953	126	p4	(AGTT)3	12	484314	484325	126	p2	(TC)5	10	425406	425415	126	p2	(TA)5	10	303547	303556	126	c*	(CT)6atct(ATAG)3(AG)7*	40	456902	456941
127	p4	(TTCT)3	12	455632	455643	127	p4	(AATG)3	12	484957	484968	127	p4	(GGAG)3	12	488795	488806	127	p1	(T)10	10	426317	426326	127	p2	(TA)5	10	316145	316154	127	p2	(GA)5	10	461969	461978
128	p4	(GGAG)3	12	455994	456005	128	p1	(A)11	11	486130	486140	128	p4	(GAAT)3	12	490987	490998	128	p4	(TTCA)3	12	430334	430345	128	p2	(AT)7	14	320432	320445	128	p5	(GAAAT)3	15	468455	468469
129	p4	(TGAA)3	12	459861	459872	129	p5	(ATAAA)3	15	497730	497744	129	p4	(TCCC)3	12	494102	494113	129	p1	(A)11	11	431971	431981	129	p5	(TAAGG)3	15	320820	320834	129	p3	(AAG)4	12	474958	474969
130	p4	(TCAA)3	12	460504	460515	130	p4	(GAAA)3	12	498772	498783	130	p4	(CTTC)3	12	495815	495826	130	p2	(AT)6	12	432892	432903	130	p2	(AT)6	12	321744	321755	130	p4	(CTTT)3	12	477550	477561
131	p4	(TCTG)3	12	462101	462112	131	p2	(AC)6	12	503920	503931	131	p4	(AATG)3	12	502836	502847	131	p2	(CT)6	12	436827	436838	131	p5	(GCCTT)3	15	326651	326665	131	p5	(GCCTT)3	15	478539	478553
132	p4	(GATT)3	12	466113	466124	132	p4	(TATC)3	12	505273	505284	132	p1	(A)11	11	504009	504019	132	p2	(CT)5	10	459236	459245	132	p3	(TAC)5	15	329829	329843	132	p4	(CAGA)3	12	481737	481748
133	p4	(GAAT)3	12	466758	466769	133	p4	(TTCT)3	12	505413	505424	133	p4	(GAAA)3	12	516653	516664	133	p4	(AGCT)3	12	460278	460289	133	p2	(AG)5	10	332169	332178	133	p4	(AAGA)3	12	485476	485487
134	p4	(CTTT)3	12	467050	467061	134	p4	(TAAA)3	12	507698	507709	134	p2	(AC)6	12	521792	521803	134	c	(AG)5ttgggtggacgctacttaggctattaagccgcgctcctctctctttctctatgatattagttgatctactttggttacagtagaaaaggagggaaaggg(CT)5	119	466790	466908	134	p4	(AGAA)3	12	333008	333019	134	p2	(CT)5	10	487034	487043
135	p2	(AT)6	12	473144	473155	135	p3	(TTC)4	12	508305	508316	135	p4	(TATC)3	12	523150	523161	135	p2	(AT)5	10	471593	471602	135	p4	(GACC)3	12	339408	339419	135	p2	(CT)5	10	490988	490997
136	p3	(TTA)4	12	473727	473738	136	p4	(AGTT)3	12	509217	509228	136	p4	(TTCT)3	12	523290	523301	136	p4	(AAGA)3	12	483451	483462	136	p2	(CT)5	10	355437	355446	136	p2	(TA)5	10	495343	495352
137	p4	(AGAA)3	12	475386	475397	137	p6	(AATAGA)3	18	511167	511184	137	p4	(TAAA)3	12	525564	525575	137	p2	(CT)5	10	485000	485009	137	p4	(TTCC)3	12	355664	355675	137	p1	(T)10	10	495536	495545
138	p3	(AAG)4	12	477370	477381	138	p4	(AAAG)3	12	515380	515391	138	p3	(TTC)4	12	526172	526183	138	p1	(T)10	10	487029	487038	138	p2	(TA)5	10	358494	358503	138	p2	(TC)6	12	498753	498764
139	p3	(TCT)4	12	479940	479951	139	c	(CCTAT)3gact(AGAA)3	31	516507	516537	139	p4	(AGTT)3	12	527083	527094	139	p1	(T)11	11	487889	487899	139	p3	(TTA)5	15	359924	359938	139	p2	(TA)6	12	500912	500923
140	p4	(TTCC)3	12	482412	482423	140	p5	(ATTAG)4	20	516732	516751	140	p3	(AAG)4	12	529267	529278	140	p5	(TTCAT)3	15	493036	493050	140	p2	(TG)5	10	360700	360709	140	p2	(CT)5	10	516564	516573
141	p3	(TAA)4	12	484660	484671	141	p4	(TTTG)3	12	518354	518365	141	p4	(CTTT)3	12	531849	531860	141	p2	(TC)5	10	499548	499557	141	p4	(ATAG)3	12	361234	361245	141	p1	(A)11	11	516942	516952
142	p3	(TCT)4	12	485847	485858	142	p4	(AGAA)3	12	529994	530005	142	p5	(GCCTT)3	15	532832	532846	142	c*	(TC)7(TCTA)3*tagat(AG)6	41	504470	504510	142	p4	(AGAA)3	12	364714	364725	142	p1	(A)10	10	517918	517927
143	p3	(CTT)4	12	486382	486393	143	p2	(AT)5	10	530620	530629	143	p6	(TTAGAA)3	18	535600	535617	143	p2	(CT)5	10	506712	506721	143	p4	(CTTG)3	12	369965	369976	143	p4	(AGTC)3	12	520469	520480
144	p1	(T)10	10	490157	490166	144	p3	(TAC)5	15	532531	532545	144	p2	(CT)5	10	537108	537117	144	p4	(CTGG)3	12	507301	507312	144	p4	(TTCA)3	12	371081	371092	144	p4	(TTAC)3	12	531635	531646
145	p2	(AG)5	10	494311	494320	145	p2	(AG)5	10	534871	534880	145	p2	(GT)5	10	537812	537821	145	p2	(AT)7	14	509354	509367	145	p4	(CTCC)3	12	374942	374953	145	p2	(AG)5	10	538486	538495
146	p4	(TTCT)3	12	495866	495877	146	p4	(AGAA)3	12	535710	535721	146	p1	(T)15	15	545022	545036	146	p4	(AAAT)3	12	509487	509498	146	p1	(A)10	10	375847	375856	146	p4	(TTCT)3	12	539972	539983
147	p1	(A)10	10	507662	507671	147	p3	(AAG)4	12	539217	539228	147	p2	(AT)9	18	548071	548088	147	p4	(TTTA)3	12	509699	509710	147	c*	(TTAA)3(AATTA)3*	21	376024	376044	147	p4	(CAAA)3	12	562630	562641
148	p2	(AG)5	10	510257	510266	148	p4	(CTTT)3	12	541799	541810	148	p2	(TA)7	14	551960	551973	148	c	(TTAT)3aattgaacaaaagcgaggagcaaagccgctttaccgagtttacgaagtgaaggagcgagaacttcccccggatcg(A)11	98	511291	511388	148	p1	(C)15	15	383509	383523	148	p5	(CTAAT)4	20	564244	564263
149	p3	(TTA)4	12	512650	512661	149	p5	(GCCTT)3	15	542782	542796	149	p4	(GAAG)3	12	566327	566338	149	p2	(TA)5	10	512831	512840	149	p1	(C)14	14	385569	385582	149	c	(TCTT)3tctagtc(ATAGG)3	34	564455	564488
150	p4	(AAAG)3	12	519035	519046	150	p6	(TTAGAA)3	18	545550	545567	150	p4	(AAAG)3	12	566774	566785	150	p2	(AT)7	14	516794	516807	150	c	(TA)6tttttataaaaacttacctgagtttccatttttggaagataggagg(A)19	77	389337	389413	150	p4	(CTTT)3	12	565598	565609
151	p3	(TCT)4	12	520074	520085	151	p2	(CT)5	10	547052	547061	151	p4	(AAAG)3	12	567661	567672	151	p1	(T)12	12	518782	518793	151	p1	(A)16	16	391721	391736	151	p6	(TTTCTA)3	18	569797	569814
152	p3	(AAG)5	15	520725	520739	152	p2	(GT)5	10	547743	547752	152	p1	(T)10	10	573153	573162	152	p2	(AG)5	10	518953	518962	152	p4	(AGGA)3	12	396383	396394	152	p3	(TTA)4	12	576499	576510
153	p3	(AGC)4	12	532815	532826	153	p3	(TTC)4	12	548421	548432	153	p2	(CT)5	10	585758	585767	153	p2	(AT)5	10	520050	520059	153	p3	(GTA)5	15	399858	399872	153	p4	(AGAA)3	12	578151	578162
154	p4	(CTTG)3	12	544168	544179	154	p1	(T)15	15	554956	554970	154	p4	(TTCT)3	12	597785	597796	154	p2	(AG)5	10	522493	522502	154	p4	(TAGC)3	12	402753	402764	154	p3	(TCT)4	12	582699	582710
155	p4	(ATGA)3	12	544957	544968	155	p2	(AT)9	18	558010	558027	155	p3	(TAA)4	12	599450	599461	155	p4	(GGCC)3	12	524815	524826	155	p3	(TTA)4	12	404101	404112	155	p4	(TTCC)3	12	585181	585192
156	p4	(GCTA)3	12	548344	548355	156	p2	(TA)7	14	561888	561901	156	p2	(TA)6	12	600032	600043	156	p1	(C)10	10	527707	527716	156	p4	(TCAT)3	12	406159	406170	156	p3	(TAA)4	12	587430	587441
157	p3	(TAC)5	15	551222	551236	157	p1	(A)11	11	572329	572339	157	p4	(AAAG)3	12	606150	606161	157	p4	(ACTC)3	12	527882	527893	157	p5	(ATATA)3	15	413653	413667	157	p3	(TCT)4	12	588617	588628
158	p4	(CTTC)3	12	554724	554735	158	p4	(TTCT)5	20	572955	572974	158	p4	(ATTC)3	12	606450	606461	158	p4	(TCTA)3	12	530870	530881	158	p2	(TC)5	10	413838	413847	158	p3	(CTT)4	12	589152	589163
159	c	(T)10cctcctatcttccaaaaatggaaactcaggtaagtttttataaaa(AT)6	67	559357	559423	159	p4	(AAAG)3	12	579774	579785	159	p4	(CAAT)3	12	607099	607110	159	p2	(CT)5	10	533286	533295	159	p3	(TAG)4	12	414900	414911	159	p5	(TATTA)3	15	589390	589404
160	p1	(G)10	10	563225	563234	160	p4	(TTTA)3	12	585080	585091	160	p4	(CAGA)3	12	611117	611128	160	p1	(A)10	10	540203	540212	160	c	(TGCT)3cgataggaggctgaggctcgtgcgtttaggtgtgaagatcgataagatgaggaggggggtgcgttctc(AG)6	92	423620	423711	160	p1	(T)11	11	593376	593386
161	c*	(TTAAT)3(TTAA)3*	22	570686	570707	161	p3	(TCC)4	12	590036	590047	161	p4	(TTGA)3	12	612714	612725	161	p4	(TCTT)3	12	551215	551226	161	p2	(GA)5	10	427472	427481	161	p2	(AG)6	12	605342	605353
162	p1	(T)10	10	570875	570884	162	p4	(ATAG)3	12	591161	591172	162	p2	(TC)5	10	625737	625746	162	p5	(AGATT)3	15	553483	553497	162	c	(AAGG)3ggattagcaac(CAAG)3	35	430372	430406	162	p1	(A)13	13	608347	608359
163	p1	(C)10	10	571539	571548	163	p2	(GA)5	10	593591	593600	163	p4	(AAAG)3	12	627114	627125	163	p4	(TTTC)3	12	556661	556672	163	p5	(TAAAG)4	20	432066	432085	163	p2	(AT)6	12	609269	609280
164	p5	(TAGAG)3	15	574521	574535	164	p3	(TTA)4	12	600024	600035	164	c	(TTTG)3actgaccgactcgaatcgattggtcaccgatagaatatccggggcttatggcaaagcccgctttcttcgccaaacaatatttc(CTT)4	107	627283	627389	164	p3	(ACT)4	12	562091	562102	164	p4	(AAAG)3	12	435165	435176	164	p1	(T)10	10	610181	610190
165	p2	(TA)5	10	582347	582356	165	p4	(CGAA)3	12	611614	611625	165	p1	(A)12	12	639087	639098	165	p4	(AAAG)3	12	564718	564729	165	p2	(AG)5	10	439041	439050	165	p4	(TGAA)3	12	611821	611832
166	p2	(TA)6	12	583824	583835	166	p3	(TTC)4	12	627745	627756	166	p2	(CT)5	10	639933	639942	166	p4	(AACA)3	12	572566	572577	166	p4	(AAAG)3	12	440619	440630	166	p1	(A)10	10	615861	615870
167	p2	(AT)5	10	599565	599574	167	p4	(AGAA)3	12	629076	629087	167	p2	(CT)5	10	641773	641782	167	p2	(AT)6	12	572809	572820	167	p4	(GAAT)3	12	446064	446075	167	p2	(GA)5	10	616771	616780
168	p4	(AGAC)3	12	608069	608080	168	p6	(TATAGA)3	18	630816	630833	168	p4	(CTTG)3	12	642365	642376	168	p2	(AT)5	10	574960	574969	168	p2	(CT)5	10	468186	468195	168	p1	(A)13	13	619934	619946
169	p1	(T)11	11	613686	613696	169	p4	(TCGC)3	12	632532	632543	169	c	(TCTT)3tatggaaaatctcaaacccatttctgagacccataatatgaatttatgaaagatagatagaaagacaaagctgccttgcgg(GA)5	103	643477	643579	169	p4	(TTCT)3	12	575584	575595	169	p3	(TAG)4	12	475590	475601	169	p4	(CAAA)3	12	620311	620322
170	p6	(GCTTGG)3	18	616650	616667	170	p4	(CTAG)3	12	634256	634267	170	p4	(CTTT)3	12	645446	645457	170	p3	(TTA)4	12	587471	587482	170	p4	(AGAA)3	12	477158	477169	170	p4	(ATTC)3	12	621556	621567
171	p4	(TTTA)3	12	619551	619562	171	p4	(CATT)3	12	642983	642994	171	p1	(T)10	10	647482	647491	171	p4	(AGAA)3	12	589136	589147	171	p4	(CCAT)3	12	477471	477482	171	p2	(GA)6	12	622376	622387
172	p2	(CT)6	12	627549	627560	172	p3	(CAT)5	15	646362	646376	172	p3	(GAT)5	15	648148	648162	172	p2	(GA)5	10	601164	601173	172	p2	(TA)5	10	486000	486009	172	p2	(GA)5	10	623600	623609
173	p4	(TTCT)3	12	630714	630725	173	p1	(A)10	10	647034	647043	173	p4	(AATG)3	12	651532	651543	173	p1	(A)10	10	613775	613784	173	p5	(AGGAC)3	15	494917	494931	173	c	(AT)8ttatatattaccggctggctgctttttatgcaaaaaagacaaaacgggatttgatttccactcat(AAGG)3	93	625339	625431
174	p4	(TAGA)3	12	631763	631774	174	p4	(AAAG)3	12	649068	649079	174	p4	(CTAG)3	12	660279	660290	174	p4	(CTTT)3	12	619265	619276	174	p4	(TTCT)3	12	503050	503061	174	p2	(TA)5	10	630189	630198
175	p4	(GTGA)3	12	634749	634760	175	c	(TC)5ccgcaaggcagctttgtctttctatctatctttcataaattcatattatgggtctcagaaatgggtttgagattttccat(AAAG)3	102	650945	651046	175	p4	(GAGC)3	12	662001	662012	175	p4	(TCTT)3	12	620151	620162	175	p4	(TCGC)3	12	510172	510183	175	p4	(AGAA)3	12	631543	631554
176	p1	(G)10	10	634928	634937	176	p4	(CAAG)3	12	652148	652159	176	p2	(TC)5	10	664838	664847	176	p4	(CTTC)3	12	620599	620610	176	p4	(CTAG)3	12	511896	511907	176	p2	(AG)5	10	635064	635073
177	p4	(GGCC)3	12	637813	637824	177	p2	(AG)5	10	652742	652751	177	p4	(TTCT)3	12	665511	665522	177	p2	(AT)5	10	624870	624879	177	p4	(TTTC)3	12	516589	516600	177	p5	(TAGAG)3	15	643563	643577
178	p2	(CT)5	10	640128	640137	178	p2	(AG)5	10	654571	654580	178	p4	(CTTT)3	12	668965	668976	178	p4	(TTCT)3	12	625494	625505	178	p4	(CATT)3	12	526336	526347	178	p5	(TATAA)3	15	654295	654309
179	p2	(AT)5	10	642563	642572	179	p1	(T)12	12	655415	655426	179	p1	(A)10	10	669828	669837	179	c	(AAGG)3ggattagcaac(CAAG)3	35	631646	631680	179	p3	(CAT)5	15	529721	529735	179	p3	(TAT)4	12	656398	656409
180	p2	(CT)5	10	643660	643669	180	p4	(TTCT)3	12	660668	660679	180	p2	(GA)5	10	672220	672229	180	p5	(TAAAG)3	15	633334	633348	180	p1	(A)10	10	530399	530408	180	p4	(CGGG)3	12	656974	656985
181	p1	(A)12	12	643829	643840	181	p4	(TAGT)3	12	673552	673563	181	p1	(T)10	10	679572	679581	181	p4	(AAAG)3	12	636420	636431	181	p4	(AAAG)3	12	532429	532440	181	p2	(AG)5	10	662132	662141
182	p1	(T)10	10	644346	644355	182	p4	(ATAC)3	12	681169	681180	182	p4	(CCTT)3	12	681501	681512	182	p2	(AG)5	10	640301	640310	182	c	(TC)5ccgcaaggcagctttgtctttctatctatctttcataaattcatattatgggtctcagaaatgggtttgagattttccat(AAAG)3	102	534319	534420	182	p5	(CCGGG)4	20	663335	663354
183	p2	(AT)7	14	645806	645819	183	p2	(AT)5	10	682351	682360	183	p4	(AGAT)3	12	683383	683394	183	p4	(AAAG)3	12	641885	641896	183	p4	(CAAG)3	12	535511	535522	183	p3	(TTA)4	12	664529	664540
184	p2	(AT)5	10	649761	649770	184	p2	(AG)5	10	683870	683879	184	p1	(T)11	11	686001	686011	184	p4	(AACT)3	12	649561	649572	184	p2	(AG)5	10	536105	536114	184	p4	(ACTA)3	12	675987	675998
185	c	(T)11cgatccgggggaagttctcgctccttcacttcgtaaactcggtaaagcggctttgctcctcgcttttgttcaatt(ATAA)3	98	651214	651311	185	p4	(TTCA)3	12	684377	684388	185	p2	(GA)5	10	686379	686388	185	p3	(AAC)4	12	652526	652537	185	p2	(AG)5	10	537941	537950	185	p3	(AAC)4	12	678335	678346
186	p2	(TC)5	10	653363	653372	186	p4	(ATTG)3	12	685527	685538	186	p4	(GAAG)3	12	689390	689401	186	c	(T)11acttcgaagaattcgttcgagaggcttccgtgcctatc(TAGT)3	61	652957	653017	186	p1	(T)12	12	538785	538796	186	p4	(GAAG)3	12	680980	680991
187	p4	(TTCT)3	12	654030	654041	187	p3	(AAG)4	12	688196	688207	187	p6	(AATAGA)3	18	693499	693516	187	p2	(TC)5	10	665728	665737	187	p1	(A)10	10	543594	543603	187	p4	(CTTC)3	12	681706	681717
188	p4	(CTTT)3	12	657495	657506	188	p5	(CTCTA)3	15	693547	693561	188	c	(AAAG)3cacccaagcttgcttctttccttttttgccttgtt(AGGCA)3	62	697712	697773	188	p2	(TA)7	14	671747	671760	188	p2	(TA)6	12	545683	545694	188	p4	(TTCT)3	12	683056	683067
189	p1	(A)10	10	658358	658367	189	p2	(CT)5	10	702057	702066	189	c	(CCTAT)3gact(AGAA)3	31	698839	698869	189	p2	(AT)9	18	675632	675649	189	p4	(AAAG)3	12	551779	551790	189	p2	(TA)6	12	698772	698783
190	p2	(GA)5	10	660762	660771	190	p4	(GGAA)3	12	705587	705598	190	p5	(ATTAG)4	20	699064	699083	190	p1	(A)15	15	678684	678698	190	p4	(ATTC)3	12	552079	552090	190	p2	(TA)5	10	700255	700264
191	p4	(CCTT)3	12	673063	673074	191	p4	(CTTC)3	12	706314	706325	191	p4	(TTTG)3	12	700686	700697	191	p2	(AC)5	10	685909	685918	191	p4	(CAAT)3	12	552716	552727
192	p1	(T)10	10	676559	676568	192	p4	(TATC)4	16	710485	710500	192	p2	(TC)5	10	718423	718432	192	p2	(GA)5	10	686612	686621	192	p3	(TTA)4	12	561678	561689
193	p2	(AG)6	12	689211	689222	193	p1	(T)10	10	713081	713090	193	p5	(TTCTA)3	15	719974	719988	193	p6	(TTCTAA)3	18	688113	688130	193	p4	(TTTA)3	12	572415	572426
194	p2	(AT)6	12	693134	693145	194	p1	(T)10	10	715750	715759	194	p2	(TC)6	12	720427	720438	194	p5	(AAGGC)3	15	690884	690898	194	p1	(A)11	11	576604	576614
195	p1	(T)11	11	694051	694061	195	c*	(TTA)4(TA)5*	20	718309	718328	195	p2	(CT)5	10	721023	721032	195	p4	(AAAG)3	12	691870	691881	195	p4	(TCTT)3	12	587521	587532
196	p4	(TGAA)3	12	695687	695698	196	p1	(T)10	10	724722	724731	196	c	(AAGA)4cggaagggcgagcacatgtctggccatagctgctgttcttcctcatcttgactcatggcgtcttcgtcagtgagtaaatcctcatca(TCC)4	115	723415	723529	196	p3	(CTT)4	12	694452	694463	196	p2	(AT)9	18	595427	595444
197	p1	(A)10	10	699706	699715	197	p4	(TTCT)3	12	726225	726236	197	p4	(AGAA)3	12	726022	726033	197	p4	(AACT)3	12	696636	696647	197	p1	(A)15	15	598484	598498
198	p2	(GA)5	10	700611	700620	198	p4	(GGAG)3	12	726587	726598	198	p2	(AT)5	10	726648	726657	198	p3	(AGA)4	12	697546	697557	198	p3	(GAA)4	12	605009	605020
199	p1	(A)13	13	703758	703770	199	p4	(TGAA)3	12	730454	730465	199	p4	(ACTA)3	12	730578	730589	199	p4	(TTTA)3	12	698155	698166	199	p2	(AC)5	10	605683	605692
200	p4	(CAAA)3	12	704135	704146	200	p4	(TCAA)3	12	731097	731108	200	p3	(TTG)4	12	731052	731063	200	p4	(AGAA)3	12	700429	700440	200	p2	(GA)5	10	606386	606395
201	p4	(ATTC)3	12	705369	705380	201	p4	(TCTG)3	12	732694	732705	201	p4	(AGTT)3	12	734019	734030	201	p4	(AGAT)3	12	700568	700579	201	p4	(AAAG)3	12	608112	608123
202	p2	(GA)6	12	706189	706200	202	p4	(GATT)3	12	736706	736717	202	p4	(GGAG)3	12	738500	738511	202	p2	(TG)6	12	701926	701937	202	c	(GAAA)3gcaataaaagaa(GAAAG)3	39	608964	609002
203	p2	(GA)5	10	707407	707416	203	p4	(GAAT)3	12	737351	737362	203	p4	(GAAT)3	12	740692	740703	203	p4	(TTTC)3	12	707075	707086	203	p2	(CT)7	14	612221	612234
204	c	(AT)8ttatatattaccggctggctgctttttatgcaaaaaagacaaaacgggattttatttccactcat(AAGG)3	93	709152	709244	204	p4	(CTTT)3	12	737643	737654	204	p4	(TCCC)3	12	743807	743818	204	p1	(T)11	11	719714	719724	204	p3	(GAA)4	12	613217	613228
205	p2	(TA)5	10	714008	714017	205	p2	(AT)6	12	743737	743748	205	p4	(CTTC)3	12	745520	745531	205	p4	(CATT)3	12	720886	720897	205	p4	(AAGG)3	12	614907	614918
206	p4	(ATTG)3	12	715566	715577	206	p3	(TTA)4	12	744320	744331	206	p4	(AATG)3	12	752541	752552	206	p4	(GAAG)3	12	727907	727918	206	p3	(TTC)4	12	616195	616206
207	p1	(A)13	13	718268	718280	207	p4	(AGAA)3	12	745980	745991	207	p1	(A)11	11	753714	753724	207	p4	(GGGA)3	12	729620	729631	207	p4	(CTTC)3	12	620357	620368
208	p1	(A)12	12	725834	725845	208	p3	(AAG)4	12	747964	747975	208	p4	(GAAA)3	12	766358	766369	208	p4	(ATTC)3	12	732735	732746	208	p4	(CTTC)3	12	621159	621170
209	p3	(TAC)5	15	727670	727684	209	p3	(TCT)4	12	750534	750545	209	p2	(AC)6	12	771497	771508	209	p4	(CTCC)3	12	734927	734938	209	p4	(TATC)4	16	625341	625356
210	p2	(AG)5	10	730010	730019	210	p4	(TTCC)3	12	753006	753017	210	p4	(TATC)3	12	772855	772866	210	p2	(TC)5	10	740971	740980	210	p1	(T)10	10	627963	627972
211	p4	(AGAA)3	12	730849	730860	211	p3	(TAA)4	12	755254	755265	211	p4	(TTCT)3	12	772995	773006	211	p1	(A)10	10	744394	744403	211	p1	(T)10	10	630638	630647
212	p3	(AAG)4	12	734356	734367	212	p3	(TCT)4	12	756441	756452	212	p4	(TAAA)3	12	775269	775280	212	p2	(AG)6	12	746859	746870	212	c*	(TTA)4(TA)5*	20	633206	633225
213	p4	(CTTT)3	12	736938	736949	213	p3	(CTT)4	12	756976	756987	213	p3	(TTC)4	12	775877	775888	213	p1	(A)10	10	750078	750087	213	p3	(TCT)4	12	637303	637314
214	p5	(GCCTT)3	15	737921	737935	214	p1	(T)10	10	760751	760760	214	p4	(AGTT)3	12	776788	776799	214	p2	(TA)5	10	750271	750280	214	p3	(TTC)4	12	641750	641761
215	p6	(TTAGAA)3	18	740689	740706	215	p2	(AG)5	10	764905	764914	215	p3	(AAG)4	12	778972	778983	215	p2	(AG)5	10	754625	754634	215	p4	(AGAA)3	12	643086	643097
216	p2	(CT)5	10	742191	742200	216	p4	(TTCT)3	12	766460	766471	216	p4	(CTTT)3	12	781554	781565	216	p1	(T)10	10	755291	755300	216	p2	(TC)5	10	649077	649086
217	p2	(GT)5	10	742887	742896	217	p1	(A)10	10	778261	778270	217	p5	(GCCTT)3	15	782537	782551	217	p2	(TA)6	12	758037	758048	217	p1	(T)10	10	651471	651480
218	p3	(TTC)4	12	743565	743576	218	p2	(AG)5	10	780856	780865	218	p6	(TTAGAA)3	18	785305	785322	218	p2	(AG)6	12	761755	761766	218	p4	(AAAG)3	12	652332	652343
219	p1	(T)15	15	750100	750114	219	p3	(TTA)4	12	783249	783260	219	p2	(CT)5	10	786813	786822	219	p4	(GCTA)3	12	763356	763367	219	p4	(AAAG)3	12	655780	655791
220	p2	(AT)9	18	753154	753171	220	p4	(AAAG)3	12	789626	789637	220	p2	(GT)5	10	787517	787526	220	p2	(TA)5	10	776184	776193	220	p2	(AG)5	10	656461	656470
221	p2	(TA)7	14	757032	757045	221	p3	(TCT)4	12	790665	790676	221	p1	(T)15	15	794727	794741	221	p4	(AGTC)3	12	794266	794277	221	p3	(TCT)4	12	660743	660754
222	p1	(A)11	11	767473	767483	222	p3	(AAG)5	15	791316	791330	222	p2	(AT)9	18	797776	797793	222	p4	(TTAC)3	12	805394	805405	222	p4	(CAAT)3	12	663414	663425
223	p4	(TTCT)5	20	768099	768118	223	p3	(AGC)4	12	803406	803417	223	p2	(TA)7	14	801665	801678	223	p2	(AG)5	10	812252	812261	223	p3	(AAC)4	12	666634	666645
224	p4	(AAAG)3	12	774913	774924	224	p4	(CTTG)3	12	814759	814770	224	p2	(AG)6	12	823625	823636	224	p4	(TTCT)3	12	813743	813754	224	p4	(TAGT)3	12	667110	667121
225	p4	(TTTA)3	12	780219	780230	225	p4	(ATGA)3	12	815548	815559	225	p2	(AT)6	12	827560	827571	225	p1	(T)10	10	828612	828621	225	p2	(AG)5	10	672675	672684
226	p3	(TCC)4	12	785170	785181	226	p4	(GCTA)3	12	818935	818946	226	p1	(T)11	11	828482	828492	226	p2	(AT)7	14	834710	834723	226	p5	(TAAAG)4	20	676733	676752
227	p4	(ATAG)3	12	786295	786306	227	p3	(TAC)5	15	821813	821827	227	p4	(TGAA)3	12	830118	830129	227	p2	(AT)5	10	839004	839013	227	p1	(T)10	10	682075	682084
228	p2	(GA)5	10	788725	788734	228	p4	(CTTC)3	12	825315	825326	228	p1	(A)10	10	834137	834146	228	p2	(AT)5	10	849824	849833	228	p3	(GAA)4	12	682360	682371
229	p3	(TTA)4	12	795158	795169	229	c	(T)10cctcctatcttccaaaaatggaaactcaggtaagtttttataaaa(AT)6	67	829948	830014	229	p2	(GA)5	10	835048	835057	229	c	(AAAT)3atgaaaaatagaatcaatatgataagatggaaaatttgtaatgtgaaaacaagatttaacatgtgggaggatccgaacattttcttt(TTTC)3	111	850575	850685	229	p3	(TTG)4	12	685624	685635
230	p3	(CTA)4	12	806660	806671	230	p1	(G)10	10	833816	833825	230	p1	(A)13	13	838196	838208	230	p4	(CGCC)3	12	850992	851003	230	p4	(CCGA)3	12	686262	686273
231	p4	(GACC)3	12	810630	810641	231	c*	(TTAAT)3(TTAA)3*	22	841318	841339	231	p4	(CAAA)3	12	838573	838584	231	p3	(AAG)4	12	855718	855729	231	p4	(GGAA)3	12	689494	689505
232	p2	(CT)5	10	826660	826669	232	p1	(T)10	10	841507	841516	232	p4	(ATTC)3	12	839812	839823	232	p3	(TCT)4	12	858283	858294	232	p2	(AG)5	10	690227	690236
233	p4	(TTCC)3	12	826879	826890	233	p1	(C)10	10	842171	842180	233	p2	(GA)6	12	840637	840648	233	p4	(TTCC)3	12	860754	860765	233	p4	(GAAA)3	12	690862	690873
234	p2	(TA)5	10	829698	829707	234	p5	(TAGAG)3	15	845153	845167	234	p2	(GA)5	10	841855	841864	234	p3	(TAA)4	12	862993	863004	234	p4	(GCTT)3	12	691227	691238
235	p2	(CT)5	10	831663	831672	235	p2	(TA)5	10	852990	852999	235	c	(AT)8ttatatattaccggctggctgctttttatgcaaaaaagacaaaacgggatttgatttccactcat(AAGG)3	93	843600	843692	235	p3	(TCT)4	12	864180	864191	235	p2	(GA)5	10	696045	696054
236	p4	(AGTA)3	12	838513	838524	236	p2	(TA)6	12	854467	854478	236	p2	(TA)5	10	848456	848465	236	p3	(CTT)4	12	864715	864726
237	p4	(GACT)3	12	849650	849661	237	p2	(AT)5	10	870208	870217	237	p4	(AGAA)3	12	849811	849822	237	p3	(CCT)4	12	869841	869852
238	p1	(T)10	10	852203	852212	238	p4	(AGAC)3	12	878720	878731	238	p2	(AG)5	10	853333	853342	238	p1	(A)10	10	874711	874720
239	p2	(GA)5	10	853562	853571	239	p1	(T)11	11	884337	884347	239	p5	(TAGAG)3	15	861835	861849	239	p4	(AAGG)3	12	878205	878216
240	p2	(AT)6	12	869204	869215	240	p6	(GCTTGG)3	18	887301	887318	240	p4	(TTTA)3	12	866297	866308	240	p4	(TTCT)3	12	902870	902881
241	p2	(CT)5	10	870280	870289	241	p4	(TTTA)3	12	890202	890213	241	p2	(TC)5	10	866559	866568	241	p5	(TTCTA)3	15	910672	910686
242	p4	(AAAT)3	12	871651	871662	242	p2	(CT)6	12	898200	898211	242	c	(CT)6gagaacgcacccccctcctcatcttatcgatcttcacacctaaaccttaacgcacgagcctcagcctcctatcg(AGCA)3	98	870333	870430	242	p2	(TC)6	12	911125	911136
243	p4	(TTAT)3	12	871864	871875	243	p4	(TTCT)3	12	901365	901376	243	p3	(CTA)4	12	879142	879153	243	p2	(CT)5	10	911721	911730
244	p2	(AT)7	14	871997	872010	244	p4	(TAGA)3	12	902406	902417	244	p2	(GA)5	10	880206	880215	244	c	(AAGA)4cggaagggcgagcacatgtctggccatagctgctgttcttcctcatcttgactcatggcgtcttcgtcagtgagtaaatcctcatca(TCC)4	115	914113	914227
245	p4	(CCAG)3	12	874057	874068	245	p4	(GTGA)3	12	905392	905403	245	p5	(TATAT)3	15	880386	880400
246	p2	(AG)5	10	874642	874651	246	p1	(G)10	10	905571	905580	246	p5	(TACTT)3	15	884809	884823
247	c*	(CT)6atct(ATAG)3(AG)7*	40	876853	876892	247	p4	(GGCC)3	12	908461	908472	247	p4	(ATGA)3	12	887873	887884
248	p2	(GA)5	10	881810	881819	248	p2	(CT)5	10	910776	910785	248	p4	(GCTA)3	12	891278	891289
249	p5	(GAAAT)3	15	888291	888305	249	p2	(AT)5	10	913211	913220	249	p3	(TAC)5	15	894171	894185
250	p4	(AAGC)3	12	894058	894069	250	p2	(CT)5	10	914308	914317	250	p4	(CTTC)3	12	897658	897669
251	p4	(TTTC)3	12	894428	894439	251	p1	(A)12	12	914477	914488	251	c	(T)16cctccaaaaatggaaactcaggtaagtttttataaaa(AT)6	65	902330	902394
252	p4	(TTCC)3	12	895785	895796	252	p1	(T)10	10	914994	915003	252	p1	(G)10	10	906157	906166
253	p4	(TCGG)3	12	899022	899033	253	p2	(AT)7	14	916454	916467	253	p4	(TTAA)3	12	913658	913669
254	p3	(CAA)4	12	899660	899671	254	p2	(AT)5	10	920409	920418	254	p1	(T)10	10	913837	913846
255	p3	(CTT)4	12	902865	902876	255	c	(T)11cgatccgggggaagttctcgctccttcacttcgtaaactcggtaaagcggctttgctcctcgcttttgttcaatt(ATAA)3	98	921862	921959	255	p1	(C)10	10	914501	914510
256	p1	(A)10	10	903153	903162	256	p2	(TC)5	10	924011	924020	256	p5	(TAGAG)3	15	917482	917496
257	p1	(T)10	10	905583	905592	257	p4	(TTCT)3	12	924678	924689	257	p2	(TA)5	10	925306	925315
258	p3	(GAA)4	12	905868	905879	258	p4	(CTTT)3	12	928143	928154	258	p2	(TA)6	12	926783	926794
259	p3	(TTG)4	12	909070	909081	259	p1	(A)10	10	929011	929020	259	p2	(AT)5	10	942524	942533
260	p4	(CCGA)3	12	909708	909719	260	p2	(GA)5	10	931415	931424	260	p3	(TAT)4	12	952933	952944
261	p4	(GGAA)3	12	912943	912954	261	p4	(CCTT)3	12	943715	943726	261	p4	(CGGG)3	12	953509	953520
262	p2	(AG)5	10	913671	913680	262	p1	(T)10	10	947211	947220	262	p2	(AG)5	10	958663	958672
263	p4	(GAAA)3	12	914299	914310	263	p2	(AG)6	12	959863	959874	263	p3	(ACT)5	15	961409	961423
264	p4	(GCTT)3	12	914669	914680	264	p2	(AT)6	12	963786	963797	264	p2	(TG)5	10	961870	961879
265	p5	(TTCAT)3	15	920429	920443	265	p1	(T)11	11	964703	964713	265	p5	(TTCAT)3	15	968768	968782
266	p2	(TC)5	10	926921	926930	266	p4	(TGAA)3	12	966339	966350	266	p2	(TC)5	10	975280	975289
267	c	(TC)6tatctatctatagat(AG)6	39	931836	931874	267	p1	(A)10	10	970358	970367	267	c*	(TC)7(TCTA)3*tagat(AG)6	41	980202	980242
268	p2	(CT)5	10	934074	934083	268	p2	(GA)5	10	971263	971272	268	p2	(CT)5	10	982444	982453
269	p4	(CTGG)3	12	934657	934668	269	p1	(A)13	13	974410	974422	269	p4	(CTGG)3	12	983033	983044
270	p2	(AT)7	14	936715	936728	270	p4	(CAAA)3	12	974787	974798	270	p2	(AT)7	14	985086	985099
271	p4	(AAAT)3	12	936848	936859	271	p4	(ATTC)3	12	976021	976032	271	p4	(AAAT)3	12	985219	985230
272	p4	(TTTA)3	12	937060	937071	272	p2	(GA)6	12	976841	976852	272	p4	(TTTA)3	12	985431	985442
273	p2	(GA)5	10	938435	938444	273	p2	(GA)5	10	978060	978069	273	c	(TTAT)3aattgaacaaaagcgaggagcaaagccgctttaccgagtttacgaagtgaaggagcgagaacttcccccggatcg(A)11	98	987023	987120
274	p2	(TA)6	12	939509	939520	274	c	(AT)8ttatatattaccggctggctgctttttatgcaaaaaagacaaaacgggattttatttccactcat(AAGG)3	93	979805	979897	274	p2	(TA)5	10	988563	988572
275	p2	(CT)5	10	955153	955162	275	p2	(TA)5	10	984661	984670	275	p2	(AT)7	14	992526	992539
276	p1	(A)10	10	956513	956522	276	p4	(ATTG)3	12	986219	986230	276	p1	(T)12	12	994514	994525
277	p4	(AGTC)3	12	959064	959075	277	p1	(A)13	13	988921	988933	277	p2	(AG)5	10	994685	994694
278	p4	(TTAC)3	12	970200	970211							278	p2	(AT)5	10	995782	995791
279	p2	(AG)5	10	977053	977062							279	p2	(AG)5	10	998225	998234
280	p2	(TA)5	10	979018	979027							280	p4	(GGCC)3	12	1000547	1000558
281	p4	(GGAA)3	12	981835	981846							281	p1	(C)10	10	1003439	1003448
282	p2	(AG)5	10	982056	982065							282	p4	(ACTC)3	12	1003614	1003625
283	p4	(GGTC)3	12	998084	998095							283	p4	(TCTA)3	12	1006602	1006613
284	p3	(AGT)4	12	1002052	1002063							284	p2	(CT)5	10	1009018	1009027
285	p3	(TAA)4	12	1013556	1013567							285	p1	(A)10	10	1015935	1015944
286	p2	(TC)5	10	1019991	1020000							286	p4	(TCTT)3	12	1026947	1026958
287	p4	(CTAT)3	12	1022419	1022430							287	p5	(AGATT)3	15	1029215	1029229
288	p3	(AGG)4	12	1023543	1023554							288	p4	(TTTC)3	12	1032393	1032404
289	p4	(TAAA)3	12	1028495	1028506							289	p3	(ACT)4	12	1037823	1037834
290	p4	(CTTT)3	12	1033801	1033812							290	p4	(AAAG)3	12	1040450	1040461
291	p4	(AGAA)5	20	1040607	1040626							291	p4	(AACA)3	12	1048298	1048309
292	p1	(T)11	11	1041242	1041252							292	p2	(AT)6	12	1048541	1048552
293	p2	(TA)7	14	1051680	1051693							293	p2	(CT)5	10	1052390	1052399
294	p2	(AT)9	18	1055554	1055571							294	p4	(AGCT)3	12	1053432	1053443
295	p1	(A)15	15	1058611	1058625							295	c	(AG)5ttgggtggacgctacttaggctattaagccgcgctcctctctctttctctatgatattagttgatctactttggttacagtagaaaaggagggaaaggg(CT)5	119	1059943	1060061
296	p3	(GAA)4	12	1065149	1065160							296	p2	(AT)5	10	1064741	1064750
297	p2	(AC)5	10	1065829	1065838							297	p4	(AAGA)3	12	1076599	1076610
298	p2	(GA)5	10	1066524	1066533							298	p2	(CT)5	10	1078148	1078157
299	p6	(TTCTAA)3	18	1068019	1068036							299	p1	(T)10	10	1080177	1080186
300	p5	(AAGGC)3	15	1070790	1070804							300	p1	(T)11	11	1081037	1081047
301	p4	(AAAG)3	12	1071776	1071787
302	p3	(CTT)4	12	1074358	1074369
303	p4	(TTTC)3	12	1077864	1077875
304	p2	(CT)5	10	1078706	1078715
305	p3	(GTA)5	15	1081041	1081055
Note: Compound SSRS are not included in this table. There are 17 compound SSRS in CSSDHP, 17 in CSSRG, 16 in CSAOL, 16 in CSAOM, 15 in CSAMK and 11 in CSAMH.
Summary sheet (SSR type)
Species	Mono	Di	Tri	Tetra	Penta	Hexa
CSSDHP	39	90	37	131	20	5
CSSRG	34	80	33	124	18	5
CSAOL	32	84	41	139	16	4
CSAOM	31	75	33	105	14	2
CSAMK	28	69	33	101	18	1
CSAMH	23	61	27	77	12	1

## Sheet: Table.S5
Table S5. The gene transfer between chloroplast genome and mitochondrial genome in four Camellia. sinensis.
CSSDHP							CSSRG							CSAOL							CSAMK
Chloroplast genome (MT773374)			Mitochondrial genome (PP212895)		Identity	Align_length	Chloroplast genome (MT773375)			Mitochondrial genome (PP212896)		Identity	Align_length	Chloroplast genome (OL450397)			Mitochondrial genome (OL989850)		Identity	Align_length	Chloroplast genome (MH019307)			Mitochondrial genome (MK574876 and MK574877 )		Identity	Align_length
Location	Gene (Genetic integrity)	Long repeat (IR)/SSR	Location	Gene (Genetic integrity)			Location	Gene (Genetic integrity)	Long repeat (IR)/SSR	Location	Gene (Genetic integrity)			Location	Gene (Genetic integrity)	Long repeat (IR)/SSR	Location	Gene (Genetic integrity)			Location	Gene (Genetic integrity)	Long repeat (IR)/SSR	Location	Gene (Genetic integrity)
1-78	trnH-GUG (Y)		568594-568671	trnH-GUG (Y)	0.96	78	1-78	trnH-GUG (Y)		913692-913615	trnH-GUG (Y)	0.96	78	1-78	trnH-GUG (Y)		911550-911627	trnH-GUG (Y)	0.96	78	1-78	trnH-GUG (Y)		378138-378061	trnH-GUG (Y)	0.96	78
25907-26507	rpoB (N)	SSR	552443-553034		0.89	612	25915-26515	rpoB (N)	SSR	929884-929293		0.89	612	25907-26507	rpoB (N)	SSR	895392-895963		0.76	627	25902-26502	rpoB (N)	SSR	398651-398085		0.76	627
26197-26255	rpoB (N)		198465-198523		0.91	59	26205-26263	rpoB (N)		632310-632252		0.91	59	26197-26255	rpoB (N)		1053046-1053104		0.91	59	26192-26250	rpoB (N)		172955-173013		0.93	59
31848-32071	trnD-GUC (Y)	SSR	871655-871872	trnD-GUC (Y)	0.85	225	31856-32079	trnD-GUC (Y)	SSR	543961-544178	trnD-GUC (Y)	0.85	225	31848-32071	trnD-GUC (Y)	SSR	985441-985224	trnD-GUC (Y)	0.82	225	31842-32065	trnD-GUC (Y)	SSR	122410-122193	trnD-GUC (Y)	0.82	227
31848-32071	trnD-GUC (Y)	SSR	937070-936853	trnD-GUC (Y)	0.85	225	33434-33747		SSR	544693-544969		0.71	318	33426-33739		SSR	984709-984433		0.71	318	33422-33735		SSR	121684-121408		0.71	318
33426-33739		SSR	872387-872663		0.71	318	36665-36811	pcbC (N)		773293-773147		0.99	147	36657-36803	psbC (N)		843420-843566		0.95	147	36650-36796	psbC (N)		87605-87459		0.95	147
33426-33739		SSR	936338-936062		0.71	318	39811-40206	psaB (N)		636037-636454		0.73	426	50867-52089	ndhJ (Y) ndhK (N)	SSR	1029361-1028171		0.74	1256	39795-40190	psaB (N)		169231-168814		0.73	426
36657-36803	psbC (N)		708972-709118		0.99	147	40628-40731	psaB (N)		636502-636610		0.79	109	54208-54284	trnM-CAU (Y)		840336-840412	trnM-CAU (Y)	0.93	77	40612-40715	psaB (N)		168766-168658		0.79	109
39803-40198	psaB (N)		194738-194321		0.73	426	50874-52096	ndhJ (Y) ndhK (N)	SSR	720866-719683		0.78	1254	54522-55008	atpE (N) atpB (N)		1055976-1056456		0.86	496	54199-54275	trnM-CAU (Y)		90689-90613	trnM-CAU (Y)	0.93	77
40620-40723	psaB (N)		194273-194165		0.79	109	54215-54291	trnM-CAU (Y)		776378-776302	trnM-CAU (Y)	0.93	77	66255-67564	psbJ (Y) psbL (Y) psbF (Y) psbE (Y)	SSR	900981-902283		0.81	1361	54486-54555	atpE (N)		437836-437905		0.88	70
50861-52083	ndhJ (Y) ndhK (N)	SSR	109890-111072		0.79	1253	54502-54571	atpE (N)		604460-604391		0.88	70	68176-69226	petL (Y) petG (Y) trnW-CCA (Y) trnP-UGG (Y)	SSR	902317-903324	trnW-CCA (Y) trnP-UGG (Y)	0.85	1057	54513-54999	atpE (N) atpB (N)		175874-176365		0.86	505
54202-54278	trnM-CAU (Y)		705888-705964	trnM-CAU (Y)	0.97	77	54529-55015	atpE (N) atpB (N)		629380-628894		1	487	76824-77052	psbN psbH		567245-567027		0.72	229	66259-67568	psbJ (Y) psbL (Y) psbF (Y) psbE (Y)	SSR	390751-389457		0.81	1361
54489-54558	atpE (N)		226309-226378		0.88	70	66274-67583	psbJ (Y) psbL (Y) psbF (Y) psbE (Y)	SSR	924286-923017		0.92	1321	84568-84741	rpl16		165181-165343		0.87	174	66259-67568	psbJ (Y) psbL (Y) psbF (Y) psbE (Y)	SSR	393077-391783		0.81	1361
54516-55002	atpE (N) atpB (N)		201395-201881		1	487	68243-69293	petL (Y) petG (Y) trnW-CCA (Y) trnP-UGG (Y)	SSR	922983-921936	trnW-CCA (Y) trnP-UGG (Y)	0.97	1054	86647-88335	rps19 rpl2 rpl23	long repeat (IR), SSR	49548-51236		0.99	1689	68203-69284	petL (Y) petG (Y) trnW-CCA (Y) trnP-UGG (Y)	SSR	389436-388408	trnW-CCA (Y) trnP-UGG (Y)	0.84	1088
66252-67561	psbJ (Y) psbL (Y) psbF (Y) psbE (Y)	SSR	558041-559310		0.92	1321	86712-88400	rpl2 (Y) rpl23 (N)	long repeat (IR), SSR	682667-680979		1	1689	88494-88571	rpl23	long repeat (IR)	637-701		0.8	78	76886-77114	psbN (N) psbH (N)		288292-288510		0.72	229
68221-69271	petL (Y) petG (Y) trnW-CCA (Y) trnP-UGG (Y)	SSR	559344-560391	trnW-CCA (Y) trnP-UGG (Y)	0.97	1054	88653-88712		long repeat (IR)	191855-191796		0.9	60	88648-88726	trnI-CAU (Y)	long repeat (IR)	306149-306229	trnI-CAU (Y)	0.85	81	81545-81729	rps11 (N)		84747-84932		0.79	194
76870-77098	psbN psbH		406612-406830		0.72	229	88665-88791	trnI-CAU (Y)	long repeat (IR)	414642-414768	trnI-CAU (Y)	1	127	88648-88726	trnI-CAU (Y)	long repeat (IR)	558854-558774	trnI-CAU (Y)	0.85	81	84632-84805			473037-473199		0.86	174
86694-88382	rpl2 (Y) rpl23 (N)	long repeat (IR), SSR	148095-149783		1	1689	88665-88791	trnI-CAU (Y)	long repeat (IR)	89677-89803	trnI-CAU (Y) ccmC (N)	1	127	88648-88726	trnI-CAU (Y)	long repeat (IR)	808559-808479	trnI-CAU (Y)	0.85	81	86710-89976	rpl2 (Y) trnI-CAU (Y) ycf2 (N) rpl23 (Y)	long repeat (IR), SSR	302951-306217	trnI-CAU (Y)	1	3267
88635-88694		long repeat (IR)	1044306-1044247		0.9	60	91794-91945	ycf2 (N)	long repeat (IR)	921481-921334		0.73	161	88651-88726	trnI-CAU (Y)	long repeat (IR)	6689-6614	trnI-CAU (Y)	0.97	76	88319-88398	rpl23 (N)	long repeat (IR)	306318-306397		1	80
88635-88694		long repeat (IR)	764419-764478		0.9	60	94310-94435	ycf2 (N)	long repeat (IR)	827676-827801		1	126	91729-91880	ycf2 (N)	long repeat (IR)	903784-903931		0.74	161	88567-88608		long repeat (IR)	494478-494519		0.97	42
88647-88773	trnI-CAU (Y)	long repeat (IR)	59674-59548	trnI-CAU (Y)	1	127	100371-108091	rps12 ycf15 (Y) trnV-GAC (Y) rrn16 (Y) trnI-GAU (Y) trnA-UGC (Y) orf42 (Y) rrn23 (N)	long repeat (IR), SSR	712542-704822	trnV-GAC (Y) trnI-GAU (Y) trnA-UGC (Y)	1	7721	92873-92925	ycf2 (N)	long repeat (IR)	1048928-1048980		0.9	53	88651-88710		long repeat (IR)	255764-255823		0.9	60
91776-91927	ycf2 (N)	long repeat (IR)	560846-560993		0.73	161	103106-103166	rrn16 (N)	long repeat (IR)	106701-106641		0.88	61	94245-94370	ycf2 (N)	long repeat (IR)	666069-665950		0.88	126	88711-88789	trnI-CAU (Y)	long repeat (IR)	492196-492116	trnI-CAU (Y)	0.85	81
92920-92972	ycf2 (N)	long repeat (IR)	403844-403896		0.9	53	103106-103166	rrn16 (N)	long repeat (IR)	431666-431606		0.88	61	100306-109877	rps12 (N) rrn16 (Y) rrn4.5 (N) trnA-UGC (Y) trnI-GAU (Y) trnV-GAC (Y) orf42 (Y) rrn23 (Y)	long repeat (IR), SSR	1020938-1011367	trnA-UGC (Y) trnI-GAU (Y) trnV-GAC (Y)	1	9572	91792-91943	ycf2 (N)	long repeat (IR)	387953-387806		0.73	161
94292-94417	ycf2 (N)	long repeat (IR)	654594-654469		1	126	103106-103166	rrn16 (N)	long repeat (IR)	685663-685603	rrn18 (N)	0.86	61	103051-103111	rrn16 (N)	long repeat (IR)	46558-46618	rrn18 (N)	0.86	61	92936-92988	ycf2 (N)	long repeat (IR)	285529-285581		0.9	53
100353-108074	rps12 (N) ycf15 (Y) trnV-GAC (Y) rrn16 (Y) trnI-GAU (Y) trnA-UGC (Y) orf42 (Y) rrn23 (N)	long repeat (IR), SSR	118213-125934	trnI-GAU (Y) trnA-UGC (Y) trnV-GAC (Y)	1	7722	103311-104174	rrn16 (N)	long repeat (IR)	685417-684559	rrn18 (N)	0.72	877	103051-103111	rrn16 (N)	long repeat (IR)	640084-640024		0.88	61	94308-94433	ycf2 (N)	long repeat (IR)	655235-655354		0.88	126
103089-103149	rrn16 (N)	long repeat (IR)	145099-145159	rrn18 (N)	0.86	61	104201-104481	rrn16 (N)	long repeat (IR)	684178-683900	rrn18 (N)	0.77	281	103256-104119	rrn16 (N)	long repeat (IR)	46804-47662	rrn18 (N)	0.72	877	100369-107029	rps12 (N) trnV-GAC (Y) rrn23 (N) trnI-CAU (Y) trnA-UGC (Y) rrn16 (Y)	long repeat (IR), SSR	581608-574955	trnV-GAC (Y) trnI-CAU (Y) trnA-UGC (Y)	0.99	6661
103089-103149	rrn16 (N)	long repeat (IR)	42650-42710		0.88	61	107174-107248	rrn23 (N)	long repeat (IR)	123422-123348	rrn26 (N)	0.81	75	104146-104426	rrn16 (N)	long repeat (IR)	48037-48315	rrn18 (N)	0.77	281	103114-103174	rrn16 (N)	long repeat (IR)	299958-300018	rrn18 (N)	0.86	61
103294-104157	rrn16 (N)	long repeat (IR)	145345-146203	rrn18 (N)	0.72	877	107174-107248	rrn23 (N)	long repeat (IR)	448387-448313	rrn26 (N)	0.81	75	107119-107193	rrn23 (N)	long repeat (IR)	656813-656739	rrn26 (N)	0.81	75	103114-103174	rrn16 (N)	long repeat (IR)	537799-537859		0.88	61
104184-104464	rrn16 (N)	long repeat (IR)	146584-146862	rrn18 (N)	0.77	281	107430-107562	rrn23 (N)	long repeat (IR)	122839-122705	rrn26 (N)	0.75	135	107375-107507	rrn23 (N)	long repeat (IR)	656224-656090	rrn26 (N)	0.75	135	103319-104182	rrn16 (N)	long repeat (IR)	300204-301062	rrn18 (N)	0.72	877
107157-107231	rrn23 (N)	long repeat (IR)	25929-26003	rrn26 (N)	0.81	75	107430-107562	rrn23 (N)	long repeat (IR)	447804-447670	rrn26 (N)	0.75	135	107633-107786	rrn23 (N)	long repeat (IR)	655932-655778	rrn26 (N)	0.71	157	104209-104489	rrn16 (N)	long repeat (IR)	301444-301722	rrn18 (N)	0.77	281
107413-107545	rrn23 (N)	long repeat (IR)	26512-26646	rrn26 (N)	0.75	135	107688-107841	rrn23 (N)	long repeat (IR)	122547-122393	rrn26 (N)	0.71	157	107690-107770	rrn23 (N)	long repeat (IR)	436016-436091		0.87	81	107183-107257	rrn23 (N)	long repeat (IR)	521080-521154	rrn26 (N)	0.81	75
107671-107824	rrn23 (N)	long repeat (IR)	26804-26958	rrn26 (N)	0.71	157	107688-107841	rrn23 (N)	long repeat (IR)	447512-447358	rrn26 (N)	0.71	157	107932-108138	rrn23 (N)	long repeat (IR)	655644-655436	rrn26 (N)	0.73	209	107276-107354	rrn23 (N)	long repeat (IR)	701641-701719		1	79
107728-107808	rrn23 (N)	long repeat (IR)	894726-894801		0.87	81	107745-107825	rrn23 (N)	long repeat (IR)	567046-567121		0.87	81	108590-109046	rrn23 (N)	long repeat (IR)	654608-654153	rrn26 (N)	0.74	472	107439-107571	rrn23 (N)	long repeat (IR)	521651-521785	rrn26 (N)	0.75	135
107728-107808	rrn23 (N)	long repeat (IR)	914012-913939		0.86	81	107987-108193	rrn23 (N)	long repeat (IR)	122259-122051	rrn26 (N)	0.73	209	109192-109674	rrn23 (N)	long repeat (IR)	654019-653537	rrn26 (N)	0.75	488	107697-107850	rrn23 (N)	long repeat (IR)	521943-522097	rrn26 (N)	0.71	157
107970-108176	rrn23 (N)	long repeat (IR)	27092-27300	rrn26 (N)	0.73	209	107987-108193	rrn23 (N)	long repeat (IR)	447224-447016	rrn26 (N)	0.73	209	111217-111302	trnN-GUU (Y)	long repeat (IR)	830564-830649	trnN-GUU (Y)	0.95	86	107757-107834	rrn23 (N)	long repeat (IR)	690567-690495		0.88	78
108505-108620	rrn23 (N)	long repeat (IR)	65511-65626		1	116	108522-108637	rrn23 (N)	long repeat (IR)	408789-408674	rrn26 (N)	1	116	111229-111293	trnN-GUU (Y)	long repeat (IR)	105717-105781	trnN-GUU (Y)	0.84	65	107996-108202	rrn23 (N)	long repeat (IR)	522231-522439	rrn26 (N)	0.73	209
108628-109084	rrn23 (N)	long repeat (IR)	28134-28589	rrn26 (N)	0.75	472	108522-108637	rrn23 (N)	long repeat (IR)	83824-83709		1	116	113541-113740	ndhF (N)	SSR	1074439-1074633		0.82	204	108531-108646	rrn23 (N)	long repeat (IR)	40520-40628		0.9	116
109230-109712	rrn23 (N)	long repeat (IR)	28723-29205	rrn26 (N)	0.83	488	108645-109101	rrn23 (N)	long repeat (IR)	121217-120762	rrn26 (N)	0.75	472	119443-119652	ndhD (N)		987343-987134		0.8	214	108654-109110	rrn23 (N)	long repeat (IR)	523267-523722	rrn26 (N)	0.74	472
111255-111340		long repeat (IR)	696133-696218		0.97	86	108645-109101	rrn23 (N)	long repeat (IR)	446182-445727	rrn26 (N)	0.75	472	122869-122910	ndhA (N)	long repeat	1020307-1020266		1	42	109256-109782	rrn23 (N)	long repeat (IR)	523856-524381	rrn26 (N)	0.74	532
113588-113787	ndhF (N)	SSR	498039-497844		0.95	200	109247-109729	rrn23 (N)	long repeat (IR)	120628-120146	rrn26 (N)	0.83	488	124900-124990	ndhH (N)		895993-896083		0.86	91	109862-109941	rrn23 (N)	long repeat (IR)	1-80		1	80
119489-119698	ndhD (N)		650991-651200		0.82	214	109247-109729	rrn23 (N)	long repeat (IR)	445593-445111	rrn26 (N)	0.83	488								111273-111358	trnN-GUU (Y)	long repeat (IR)	100491-100406	trnN-GUU (Y)	0.95	86
122915-122956		long repeat	118844-118885		1	42	111272-111357	trnN-GUU (Y)	long repeat (IR)	786133-786048	trnN-GUU (Y)	0.97	86								111285-111349	trnN-GUU (Y)		26459-26523		0.84	65
124946-125036	ndhH (N)		553064-553154		0.92	91	113605-113804	ndhF (N)	SSR	984285-984480		0.95	200								113606-113805	ndhF (N)	SSR	90798-90604		0.82	204
							119506-119715	ndhD (N)		831279-831070		0.8	214								119504-119713	ndhD (N)		124305-124096		0.8	214
							122932-122973		long repeat	711911-711870		1	42								122930-122971		long repeat	580977-580936		1	42
							124963-125053	ndhH (N)		929263-929173		0.87	91								124961-125051	ndhH (N)		398055-397965		0.87	91
Sum						20733							21607							21701							21496

## Sheet: Table.S6
Table S6. Prediction of RNA Editing sites in six Camellia . sinensis mitogenomes.
C→U							U→C							Total
	CSSDHP	CSSRG	CSAOL	CSAOM	CSAMK	CSAMH		CSSDHP	CSSRG	CSAOL	CSAOM	CSAMK	CSAMH		CSSDHP	CSSRG	CSAOL	CSAOM	CSAMK	CSAMH
atp1	10	10	10	10	10	10	atp1	1	1	1	1	1	1	atp1	11	11	11	11	11	11
atp4	7	7	5	7	3	7	atp4	4	4	4	4	4	4	atp4	11	11	9	11	7	11
atp6	27	27	27	27	27	27	atp6	0	0	0	0	0	0	atp6	27	27	27	27	27	27
atp8	7	7	7	7	7	2	atp8	0	0	0	0	0	0	atp8	7	7	7	7	7	2
atp9	12	12	12	12	16	11	atp9	8	8	8	8	8	8	atp9	20	20	20	20	24	19
ccmB	21	21	21	21	21	21	ccmB	6	6	6	6	6	6	ccmB	27	27	27	27	27	27
ccmC	24	24	24	24	24	24	ccmC	4	4	3	4	3	4	ccmC	28	28	27	28	27	28
ccmFC	12	12	12	12	12	12	ccmFC	15	15	15	15	15	15	ccmFC	27	27	27	27	27	27
ccmFN	25	25	25	25	25	25	ccmFN	9	9	7	9	7	9	ccmFN	34	34	32	34	32	34
cob	26	26	22	26	26	26	cob	0	0	0	0	0	0	cob	26	26	22	26	26	26
cox1	34	34	30	34	30	0	cox1	5	5	5	5	5	0	cox1	39	39	35	39	35	0
cox2	30	30	30	30	30	30	cox2	0	0	0	0	0	0	cox2	30	30	30	30	30	30
cox3	11	11	11	11	11	0	cox3	8	7	7	7	7	0	cox3	19	18	18	18	18	0
matR	16	16	14	16	14	16	matR	3	3	3	3	3	3	matR	19	19	17	19	17	19
nad1	14	14	14	14	14	14	nad1	9	9	9	9	8	9	nad1	23	23	23	23	22	23
nad2	22	22	22	22	22	22	nad2	4	4	4	5	3	4	nad2	26	26	26	27	25	26
nad3	11	11	9	11	9	11	nad3	0	0	0	0	0	0	nad3	11	11	9	11	9	11
nad4	15	14	14	14	14	14	nad4	39	37	37	37	37	37	nad4	54	51	51	51	51	51
nad4L	17	17	15	17	15	17	nad4L	0	0	0	0	0	0	nad4L	17	17	15	17	15	17
nad5	29	29	27	27	27	29	nad5	7	7	7	7	7	7	nad5	36	36	34	34	34	36
nad6	9	10	9	9	9	9	nad6	4	4	2	2	2	2	nad6	13	14	11	11	11	11
nad7	30	30	24	30	26	0	nad7	7	7	7	7	7	0	nad7	37	37	31	37	33	0
nad9	14	14	14	14	14	0	nad9	2	2	2	2	2	0	nad9	16	16	16	16	16	0
rpl10	2	2	2	2	4	4	rpl10	4	4	4	4	4	4	rpl10	6	6	6	6	8	8
rpl16	8	8	8	8	8	0	rpl16	0	0	0	0	0	0	rpl16	8	8	8	8	8	0
rpl2	8	8	8	8	8	0	rpl2	3	3	3	3	3	0	rpl2	11	11	11	11	11	0
rpl5	20	20	18	20	20	20	rpl5	1	1	1	1	1	1	rpl5	21	21	19	21	21	21
rps1	9	9	9	9	9	9	rps1	3	3	3	3	3	3	rps1	12	12	12	12	12	12
rps12	14	14	14	14	14	14	rps12	1	1	0	0	0	0	rps12	15	15	14	14	14	14
rps13	10	10	9	10	9	10	rps13	0	0	0	0	0	0	rps13	10	10	9	10	9	10
rps14	1	1	1	1	1	1	rps14	0	0	0	0	0	0	rps14	1	1	1	1	1	1
rps19	5	5	5	5	10	5	rps19	1	1	1	1	1	0	rps19	6	6	6	6	11	5
rps3	22	23	20	22	21	1	rps3	0	0	0	0	0	0	rps3	22	23	20	22	21	1
rps4	24	24	24	24	24	24	rps4	3	3	3	3	3	3	rps4	27	27	27	27	27	27
rps7	5	5	5	5	5	5	rps7	0	0	0	0	2	0	rps7	5	5	5	5	7	5
sdh3	3	3	3	1	5	4	sdh3	0	0	0	0	2	2	sdh3	3	3	3	1	7	6
sdh4	11	11	9	11	9	0	sdh4	4	4	4	4	4	0	sdh4	15	15	13	15	13	0
Sum	565	566	533	560	553	424	Sum	155	152	146	150	148	122	Sum	720	718	679	710	701	546
Amino acid change pattern
C→U							U→C							Total
	CSSDHP	CSSRG	CSAOL	CSAOM	CSAMK	CSAMH		CSSDHP	CSSRG	CSAOL	CSAOM	CSAMK	CSAMH		CSSDHP	CSSRG	CSAOL	CSAOM	CSAMK	CSAMH	Hydrophobic transition
A→V	24	24	20	20	20	16	A→V	0	0	0	0	0	0	A→V	24	24	20	20	20	16	hydrophobic to hydrophobic	124
C→R	0	0	0	0	0	0	C→R	6	6	6	6	6	4	C→R	6	6	6	6	6	4	hydrophobic to hydrophilic	34
F→L	0	0	0	0	0	0	F→L	31	31	30	31	32	27	F→L	31	31	30	31	32	27	hydrophobic to hydrophobic	182
F→S	0	0	0	0	0	0	F→S	20	20	20	20	20	14	F→S	20	20	20	20	20	14	hydrophobic to hydrophilic	114
H→Y	17	17	18	17	19	17	H→Y	0	0	0	0	0	0	H→Y	17	17	18	17	19	17	hydrophilic to hydrophobic	105
I→T	0	0	0	0	0	0	I→T	6	6	6	6	10	10	I→T	6	6	6	6	10	10	hydrophobic to hydrophilic	44
L→F	15	15	14	14	15	11	L→F	0	0	0	0	0	0	L→F	15	15	14	14	15	11	hydrophobic to hydrophilic	84
L→P	0	0	0	0	0	0	L→P	55	55	50	54	52	42	L→P	55	55	50	54	52	42	hydrophobic to hydrophilic	308
L→S	2	2	1	0	1	1	L→S	28	28	28	24	26	22	L→S	30	30	29	24	27	23	hydrophobic to hydrophilic	163
P→F	12	12	12	10	15	9	P→F	0	0	0	0	0	0	P→F	12	12	12	10	15	9	hydrophilic to hydrophobic	70
P→L	146	146	132	146	138	108	P→L	0	0	0	0	0	0	P→L	146	146	132	146	138	108	hydrophilic to hydrophobic	816
P→S	33	33	32	33	35	26	P→S	0	0	0	0	0	0	P→S	33	33	32	33	35	26	hydrophilic to hydrophobic	192
R→*	2	2	2	2	2	2	R→*	0	0	0	0	0	0	R→*	2	2	2	2	2	2		12
R→C	27	28	26	27	26	23	R→C	0	0	0	0	0	0	R→C	27	28	26	27	26	23	hydrophilic to hydrophobic	157
R→W	17	18	17	17	18	16	R→W	0	0	0	0	0	0	R→W	17	18	17	17	18	16	hydrophilic to hydrophobic	103
S→F	98	98	98	96	98	70	S→F	0	0	0	0	0	0	S→F	98	98	98	96	98	70	hydrophilic to hydrophobic	558
S→L	160	162	146	160	156	117	S→L	3	4	3	3	3	3	S→L	163	166	149	163	159	120	hydrophilic to hydrophobic	920
S→P	0	0	0	0	0	0	S→P	14	15	11	11	14	14	S→P	14	15	11	11	14	14	hydrophilic to hydrophilic	79
T→I	20	20	20	20	18	14	T→I	0	0	0	0	0	0	T→I	20	20	20	20	18	14	hydrophilic to hydrophobic	112
T→M	10	10	8	10	8	8	T→M	0	0	0	0	0	0	T→M	10	10	8	10	8	8	hydrophilic to hydrophobic	54
V→A	0	0	0	0	0	0	V→A	14	14	14	14	18	14	V→A	14	14	14	14	18	14	hydrophobic to hydrophilic	88
W→R	0	0	0	0	0	0	W→R	6	5	5	5	4	3	W→R	6	5	5	5	4	3	hydrophilic to hydrophilic	28
Y→H	0	0	0	0	0	0	Y→H	2	2	2	2	3	3	Y→H	2	2	2	2	3	3	hydrophilic to hydrophilic	14
*→R	0	0	0	0	0	0	*→R	1	1	1	1	1	0	*→R	1	1	1	1	1	0		5
Sum	583	587	546	572	569	438	Sum	186	187	176	177	189	156	Sum	769	774	722	749	758	594		4366
Edit events involving initiation or termination codons
Type	Gene	CSSDHP			CSSRG			CSAOL			CSAOM			CSAMK			CSAMH
		Base	Codon	Number	Base	Codon	Number	Base	Codon	Number	Base	Codon	Number	Base	Codon	Number	Base	Codon	Number
R→*	ccmFC	C→U	CGA→UGA	1	C→U	CGA→UGA	1	C→U	CGA→UGA	1	C→U	CGA→UGA	1	C→U	CGA→UGA	1	C→U	CGA→UGA	1
	atp9	C→U	CGA→UGA	1	C→U	CGA→UGA	1	C→U	CGA→UGA	1	C→U	CGA→UGA	1	C→U	CGA→UGA	1	C→U	CGA→UGA	1
*→R	rps19	U→C	UGA→CGA	1	U→C	UGA→CGA	1	U→C	UGA→CGA	1	U→C	UGA→CGA	1	U→C	UGA→CGA	1			0
T→M	cob	C→U	ACG→AUG	2	C→U	ACG→AUG	2	C→U	ACG→AUG	2	C→U	ACG→AUG	2	C→U	ACG→AUG	2	C→U	ACG→AUG	2
	cox1	C→U	ACG→AUG	2	C→U	ACG→AUG	2			0	C→U	ACG→AUG	2			0			0
	nad5	C→U	ACG→AUG	2	C→U	ACG→AUG	2	C→U	ACG→AUG	2	C→U	ACG→AUG	2	C→U	ACG→AUG	2	C→U	ACG→AUG	2
	nad4L	C→U	ACG→AUG	2	C→U	ACG→AUG	2	C→U	ACG→AUG	2	C→U	ACG→AUG	2	C→U	ACG→AUG	2	C→U	ACG→AUG	2
	cox2	C→U	ACG→AUG	2	C→U	ACG→AUG	2	C→U	ACG→AUG	2	C→U	ACG→AUG	2	C→U	ACG→AUG	2	C→U	ACG→AUG	2

## Sheet: Table.S7
Table S7. RSCU analysis of six Camellia. sinensis mitogenomes.
Codon	CSSDHP	CSSRG	CSAOL	CSAOM	CSAMK	CSAMH
UAA	1.5429	1.5429	1.4571	1.4571	1.5	1.4545
UAG	0.5143	0.5143	0.6	0.6	0.5769	0.6364
UGA	0.9429	0.9429	0.9429	0.9429	0.9231	0.9091
GCA	0.9912	0.9912	1.0015	1.0015	0.9375	0.9576
GCC	0.9322	0.9322	0.9308	0.9308	1	0.9576
GCG	0.5074	0.5074	0.5007	0.5007	0.5234	0.5599
GCU	1.5693	1.567	1.567	1.567	1.5391	1.5249
UGC	0.7451	0.7451	0.7451	0.7451	0.7586	0.75
UGU	1.2549	1.2549	1.2549	1.2549	1.2414	1.25
GAC	0.6209	0.6168	0.619	0.619	0.6186	0.6738
GAU	1.3791	1.3832	1.381	1.381	1.3814	1.3262
GAA	1.3171	1.3171	1.32	1.32	1.3374	1.3512
GAG	0.6829	0.6829	0.68	0.68	0.6626	0.6488
UUC	0.8926	0.8933	0.8936	0.8936	0.8767	0.9023
UUU	1.1074	1.1067	1.1064	1.1064	1.1233	1.0977
GGA	1.4642	1.4623	1.4603	1.4603	1.4942	1.4523
GGC	0.5464	0.5457	0.5503	0.5503	0.5292	0.5696
GGG	0.7268	0.7311	0.7302	0.7354	0.6615	0.7512
GGU	1.2626	1.2609	1.2593	1.254	1.3152	1.2269
CAC	0.4586	0.4586	0.4552	0.4552	0.5052	0.4777
CAU	1.5414	1.5414	1.5448	1.5448	1.4948	1.5223
AUA	0.8727	0.8727	0.8769	0.8769	0.8537	0.8792
AUC	0.8427	0.8427	0.8433	0.8433	0.8006	0.8748
AUU	1.2846	1.2846	1.2799	1.2799	1.3457	1.2459
AAA	1.1886	1.1878	1.1878	1.1878	1.1818	1.1695
AAG	0.8114	0.8122	0.8122	0.8122	0.8182	0.8305
CUA	0.8809	0.8815	0.8871	0.8815	0.9278	0.7987
CUC	0.6371	0.6336	0.6336	0.6336	0.5773	0.6601
CUG	0.5706	0.5675	0.5675	0.5675	0.5292	0.6007
CUU	1.3241	1.3278	1.3278	1.3333	1.3265	1.3399
UUA	1.4349	1.4325	1.4215	1.4215	1.457	1.4059
UUG	1.1524	1.157	1.1625	1.1625	1.1821	1.1947
AUG	1	1	1	1	1	1
AAC	0.6647	0.6607	0.6588	0.6588	0.632	0.7157
AAU	1.3353	1.3393	1.3412	1.3412	1.368	1.2843
CCA	1.1494	1.1457	1.1503	1.1503	1.0783	1.1374
CCC	0.775	0.7791	0.7778	0.7778	0.7913	0.7863
CCG	0.6371	0.635	0.634	0.634	0.6435	0.6641
CCU	1.4384	1.4384	1.4379	1.4379	1.487	1.4122
CAA	1.4849	1.4849	1.4832	1.4832	1.4389	1.4382
CAG	0.5151	0.5151	0.5168	0.5168	0.5611	0.5618
AGA	1.379	1.379	1.3809	1.3747	1.2817	1.4075
AGG	0.7419	0.7419	0.7349	0.7358	0.7486	0.7669
CGA	1.3306	1.3306	1.3324	1.3342	1.3384	1.3083
CGC	0.6129	0.621	0.6218	0.6226	0.6578	0.6316
CGG	0.7258	0.7258	0.7187	0.7197	0.7486	0.7128
CGU	1.2097	1.2097	1.2113	1.2129	1.225	1.1729
AGC	0.6173	0.6154	0.6148	0.6148	0.591	0.6813
AGU	1.0556	1.0646	1.0635	1.0635	1.0834	1.033
UCA	1.0926	1.0954	1.1004	1.1004	1.1081	1.0916
UCC	0.9753	0.9662	0.9652	0.9652	1.0342	0.9963
UCG	0.8827	0.88	0.8852	0.8852	0.8782	0.9011
UCU	1.3765	1.3785	1.3709	1.3709	1.3051	1.2967
ACA	0.9333	0.9338	0.9433	0.9433	1.005	1.0043
ACC	1.0519	1.0588	1.053	1.053	0.9751	1.0553
ACG	0.6	0.6029	0.5996	0.5996	0.607	0.6128
ACU	1.4148	1.4044	1.404	1.404	1.4129	1.3277
GUA	1.2025	1.2006	1.2006	1.2006	1.2042	1.1878
GUC	0.6994	0.7167	0.7167	0.7167	0.7495	0.7156
GUG	0.9018	0.8943	0.8943	0.8943	0.8337	0.9231
GUU	1.1963	1.1884	1.1884	1.1884	1.2126	1.1735
UGG	1	1	1	1	1	1
UAC	0.4688	0.4673	0.4658	0.4658	0.4647	0.5039
UAU	1.5312	1.5327	1.5342	1.5342	1.5353	1.4961
Note: Codons with RSCU > 1 have yellow backgrounds.

## Sheet: Table.S8
Table S8. The GC content of three different positions (GC1, GC2, and GC3) and the effective number of codons (ENC) in six Camellia. sinensis mitogenomes.
CSSDHP								CSSRG								CSAOL								CSAOM								CSAMK								CSAMH
Genes	codon No.	GC1	GC2	GC3	GC_all	ENC	GC3s	Genes	codon No.	GC1	GC2	GC3	GC_all	ENC	GC3s	Genes	codon No.	GC1	GC2	GC3	GC_all	ENC	GC3s	Genes	codon No.	GC1	GC2	GC3	GC_all	ENC	GC3s	Genes	codon No.	GC1	GC2	GC3	GC_all	ENC	GC3s	Genes	codon No.	GC1	GC2	GC3	GC_all	ENC	GC3s
atp1	510	57.84	42.75	34.31	44.97	52.32	34.7	atp1	510	57.84	42.75	34.31	44.97	52.32	34.7	atp1	510	57.84	42.75	34.31	44.97	52.32	34.7	atp1	510	57.84	42.75	34.31	44.97	52.32	34.7	atp1	510	57.65	42.75	34.12	44.84	52.13	34.5	atp1	510	57.84	42.75	34.31	44.97	52.32	34.7
atp4	193	46.63	43.01	40.41	43.35	61	41.4	atp4	193	46.63	43.01	40.41	43.35	61	41.4	atp4	193	46.63	43.01	40.41	43.35	61	41.4	atp4	193	46.63	43.01	40.41	43.35	61	41.4	atp4	193	46.63	43.01	40.41	43.35	61	41.4	atp4	193	46.63	43.01	40.41	43.35	61	41.4
atp6	282	47.87	37.94	29.79	38.53	48.18	30.1	atp6	316	46.52	37.97	31.01	38.5	48.99	31	atp6	316	46.52	37.97	31.01	38.5	48.99	31	atp6	316	46.52	37.97	31.01	38.5	48.99	31	atp6	316	46.52	37.97	31.01	38.5	49.09	31	atp6	316	46.52	37.97	31.01	38.5	49.09	31
atp8	160	37.5	38.75	47.5	41.25	50.22	47.4	atp8	160	37.5	38.75	47.5	41.25	50.22	47.4	atp8	160	37.5	38.75	47.5	41.25	50.22	47.4	atp8	160	37.5	38.75	47.5	41.25	50.22	47.4	atp8	160	36.88	38.75	47.5	41.04	50.42	47.4	ccmB	207	46.38	45.41	34.3	42.03	54.42	34.5
ccmB	207	46.38	45.41	34.3	42.03	54.42	34.5	ccmB	207	46.38	45.41	34.3	42.03	53.23	34.5	ccmB	207	49.38	45.41	34.3	42.03	54.42	34.5	ccmB	207	46.38	45.41	34.3	42.03	54.42	34.5	atp9	127	50.39	42.52	36.22	43.04	44.72	36.3	ccmC	251	47.41	48.61	35.46	43.82	48.97	35.7
ccmC	251	47.41	48.61	35.46	43.82	48.97	35.7	ccmC	251	47.41	48.61	35.46	43.82	48.97	35.7	ccmC	251	47.41	48.61	35.46	43.82	48.97	35.7	ccmC	251	47.41	48.61	35.46	43.82	48.97	35.7	ccmB	207	46.38	45.41	34.3	42.03	54.42	34.5	ccmFC	447	49.44	44.97	43.18	45.86	55.82	43.5
ccmFC	449	49.22	44.99	43.43	45.88	55.8	43.8	ccmFC	449	49.22	44.99	43.43	45.88	55.8	43.8	ccmFC	439	49.43	45.33	43.51	46.09	55.96	43.8	ccmFC	439	49.43	45.33	43.51	46.09	55.96	43.8	ccmC	251	47.41	48.61	35.46	43.82	48.97	35.7	ccmFN	613	51.55	48.29	41.27	47.04	53.94	41
ccmFN	599	51.75	48.91	41.24	47.3	53.94	41	ccmFN	599	51.75	48.91	41.24	47.3	53.94	41	ccmFN	599	51.75	48.91	41.24	47.3	53.94	41	ccmFN	599	51.75	48.91	41.24	47.3	53.94	41	ccmFC	448	49.33	45.09	43.08	45.83	55.72	43.4	cob	394	50.76	41.37	32.23	41.46	50.42	32.3
cob	394	50.76	41.62	32.49	41.62	50.53	32.6	cob	394	50.76	41.62	32.49	41.62	50.53	32.6	cob	394	50.76	41.62	32.49	41.62	50.53	32.6	cob	394	50.76	41.62	32.49	41.62	50.53	32.6	ccmFN	599	51.75	48.91	41.24	47.3	53.94	41	cox2	264	52.27	39.77	30.3	40.78	48.05	30
cox1	499	47.9	45.69	36.67	43.42	52.74	36.9	cox1	499	47.9	45.69	36.67	43.42	52.74	36.9	cox1	499	47.9	45.69	36.67	43.42	52.74	36.9	cox1	499	47.9	45.69	36.67	43.42	52.74	36.9	cob	394	50.76	41.37	32.23	41.46	50.42	32.3	matR	652	52.61	46.01	58.59	52.4	54.69	58.8
cox2	264	52.27	39.77	30.3	40.78	48.05	30	cox2	264	52.27	39.77	30.3	40.78	48.05	30	cox2	264	52.27	39.77	30.3	40.78	48.05	30	cox2	264	52.27	39.77	30.3	40.78	48.05	30	cox2	264	52.27	39.77	30.3	40.78	48.05	30	mttB	276	42.75	42.03	43.48	42.75	51.54	42.6
cox3	266	53.01	43.61	33.46	43.36	51.77	33.2	cox3	266	53.01	43.61	33.46	43.36	51.77	33.2	cox3	266	53.01	43.61	33.83	43.48	52.12	33.6	cox3	266	53.01	43.61	33.83	43.48	52.12	33.6	cox3	266	52.63	43.61	33.83	43.36	52.26	33.6	nad1	326	53.99	41.41	30.37	41.92	49.52	30.6
matR	656	52.9	45.88	58.38	52.39	54.61	58.6	matR	656	52.9	45.88	58.38	52.39	54.61	58.6	matR	656	52.9	45.88	58.38	52.39	54.61	58.6	matR	656	52.9	45.88	58.38	52.39	54.61	58.6	matR	652	52.61	46.01	58.59	52.4	54.69	58.8	nad2	489	41.31	44.17	34.15	39.88	49.24	33.9
mttB	125	45.6	43.2	46.4	45.07	49.62	45.1	mttB	125	45.6	43.2	46.4	45.07	49.62	45.1	mttB	116	46.55	41.38	47.41	45.11	47.78	46	mttB	125	45.6	43.2	46.4	45.07	49.62	45.1	mttB	125	45.6	43.2	46.4	45.07	49.62	45.1	nad3	119	42.02	45.38	33.61	40.34	46.85	33.6
nad1	328	54.27	41.77	31.4	42.48	50.57	31.4	nad1	328	54.27	41.77	31.4	42.48	50.57	31.4	nad1	326	53.99	41.41	30.67	42.02	49.59	30.9	nad1	326	53.99	41.41	30.67	42.02	49.59	30.9	nad1	326	53.99	41.41	30.37	41.92	49.52	30.6	nad4	495	45.05	38.99	35.56	39.87	52.42	36.2
nad2	466	39.7	44.21	34.33	39.41	49.37	34.1	nad2	466	39.7	44.21	34.33	39.41	49.37	34.1	nad2	489	41.31	44.17	34.15	39.88	49.32	33.9	nad2	489	41.31	44.17	34.15	39.88	49.32	33.9	nad2	489	41.31	44.17	34.15	39.88	49.24	33.9	nad5	671	43.52	43.96	35.92	41.13	50.18	36
nad3	119	42.02	45.38	33.61	40.34	46.85	33.6	nad3	119	42.02	45.38	33.61	40.34	46.85	33.6	nad3	119	42.02	45.38	33.61	40.34	46.85	33.6	nad3	119	42.02	45.38	33.61	40.34	46.85	33.6	nad3	119	42.02	45.38	33.61	40.34	46.85	33.6	nad6	206	43.2	37.38	39.32	39.97	52.96	38.6
nad4	495	45.05	38.99	35.56	39.87	52.42	36.2	nad4	495	45.05	38.99	35.56	39.87	52.42	36.2	nad4	496	44.96	38.91	35.69	39.85	52.42	36.3	nad4	496	44.96	38.91	35.69	39.85	52.42	36.3	nad4	495	45.05	38.99	35.56	39.87	52.42	36.2	rpl10	163	47.24	43.56	36.81	42.54	52.34	36.9
nad5	672	43.75	43.9	35.71	41.12	50.21	35.8	nad5	672	43.75	43.9	35.71	41.12	50.21	35.8	nad5	671	43.67	43.96	35.92	41.18	50.18	36	nad5	671	43.67	43.96	35.92	41.18	50.18	36	nad5	671	43.52	43.96	35.92	41.13	50.18	36	rpl5	188	48.94	37.77	41.49	42.73	54.99	41.5
nad6	206	43.2	37.38	39.32	39.97	52.96	38.6	nad6	206	43.2	37.38	39.32	39.97	52.96	38.6	nad6	206	43.2	37.38	39.32	39.97	52.96	38.6	nad6	206	43.2	37.38	39.32	39.97	52.96	38.6	nad6	206	43.2	37.38	39.32	39.97	52.96	38.6	rps1	168	50	39.88	44.64	44.84	49.82	44.7
nad7	395	55.44	44.81	31.65	43.97	46.98	31.6	nad7	395	55.44	44.81	31.65	43.97	46.98	31.6	nad7	395	55.44	44.81	31.65	43.97	46.98	31.6	nad7	395	55.44	44.81	31.65	43.97	46.98	31.6	nad7	357	54.34	46.78	35.85	45.66	50.6	35.6	rps12	126	53.97	49.21	31.75	44.97	54.81	33.6
nad9	191	51.31	40.84	34.03	42.06	56.38	34.4	nad9	191	51.31	40.84	34.03	42.06	56.38	34.4	nad9	191	51.31	41.36	34.03	42.23	55.85	34.4	nad9	191	51.31	41.36	34.03	42.23	55.85	34.4	nad9	191	51.31	41.36	34.03	42.23	55.85	34.4	rps13	117	47.01	41.03	24.79	37.61	37.79	23.9
rpl10	163	47.24	42.94	37.42	42.54	52.36	37.6	rpl10	163	47.24	42.94	37.42	42.54	52.36	37.6	rpl10	163	47.24	42.94	36.81	42.33	52.2	36.9	rpl10	163	47.24	42.94	36.81	42.33	51.73	36.9	rpl10	163	47.24	43.56	36.81	42.54	52.34	36.9	rps14	101	43.56	45.54	35.64	41.58	54.4	36.5
rpl16	172	50.58	51.74	31.4	44.57	51.1	32.1	rpl16	172	50.58	51.74	31.4	44.57	51.1	32.1	rpl16	172	50.58	51.74	31.4	44.57	51.1	32.1	rpl16	172	50.58	51.74	31.4	44.57	51.1	32.1	rpl16	186	48.92	49.46	31.72	43.37	50.5	32.6	rps4	277	42.24	41.52	35.74	39.83	54.54	35.7
rpl2	327	49.85	53.52	49.85	51.07	54.42	50.5	rpl2	327	49.85	53.52	49.85	51.07	54.42	50.5	rpl2	507	53.65	54.83	44.18	50.89	54.51	44.7	rpl2	507	53.65	54.83	44.18	50.89	54.51	44.7	rpl2	327	49.85	53.52	49.85	51.07	54.42	50.5	rps7	149	51.68	40.27	34.9	42.28	59.08	34
rpl5	188	48.94	38.3	41.49	42.91	54.05	41.5	rpl5	188	48.94	38.3	41.49	42.91	54.05	41.5	rpl5	188	48.94	37.77	41.49	42.73	54.99	41.5	rpl5	188	48.94	37.77	41.49	42.73	54.99	41.5	rpl5	188	48.94	37.77	41.49	42.73	54.99	41.5	sdh3	107	38.32	34.58	39.25	37.38	45.73	40.4
rps1	202	46.53	41.09	41.58	43.07	48.29	41.7	rps1	202	46.53	41.09	41.58	43.07	48.29	41.7	rps1	202	46.53	41.09	41.58	43.07	48.29	41.7	rps1	202	46.53	41.09	42.08	43.23	48.67	42.2	rps1	202	46.53	41.09	41.58	43.07	48.29	41.7
rps12	126	53.97	49.21	30.95	44.71	54.2	32.8	rps12	126	53.97	49.21	30.95	44.71	54.2	32.8	rps12	126	53.97	49.21	30.95	44.71	54.2	32.8	rps12	126	53.97	49.21	30.95	44.71	54.2	32.8	rps12	126	53.97	49.21	31.75	44.97	54.81	33.6
rps13	117	47.01	41.03	24.79	37.61	37.79	23.9	rps13	117	47.01	41.03	24.79	37.61	37.79	23.9	rps13	117	47.01	41.03	24.79	37.61	37.79	23.9	rps13	117	47.01	41.03	24.79	37.61	37.79	23.9	rps13	117	47.01	41.03	24.79	37.61	37.79	23.9
rps14	101	43.56	45.54	35.64	41.58	54.4	36.5	rps14	101	43.56	45.54	35.64	41.58	54.4	36.5	rps14	101	43.56	45.54	35.64	41.58	54.4	36.5	rps14	101	43.56	45.54	35.64	41.58	54.4	36.5	rps14	101	43.56	45.54	35.64	41.58	54.4	36.5
rps3	564	45.21	41.49	44.15	43.62	56.67	44.7	rps3	564	45.21	41.49	44.15	43.62	56.67	44.7	rps3	564	45.21	41.49	43.97	43.56	56.65	44.5	rps3	564	45.21	41.49	43.97	43.56	56.65	44.5	rps7	149	51.68	39.6	34.9	42.06	58.9	34
rps4	277	42.24	41.88	35.74	39.95	54.6	35.8	rps4	277	42.24	41.52	35.74	39.83	54.54	35.7	rps4	277	42.24	41.88	35.74	39.95	54.6	35.8	rps4	277	42.24	41.52	35.74	39.83	54.54	35.7	sdh3	107	38.32	34.58	39.25	37.38	45.73	40.4
rps7	149	51.68	40.27	35.57	42.51	59.99	34.8	rps7	149	51.68	40.27	35.57	42.51	59.99	34.8	rps7	149	51.68	40.27	35.57	42.51	59.99	34.8	rps7	149	51.68	40.27	35.57	42.51	59.99	34.8	sdh4	144	40.28	36.81	47.22	41.44	51.63	47.8
sdh3	107	38.32	35.51	39.25	37.69	45.24	40.4	sdh3	107	38.32	35.51	39.25	37.69	45.24	40.4	sdh3	107	38.32	35.51	39.25	37.69	46.53	40.4	sdh3	107	38.32	35.51	40.19	38.01	45.38	41.3
sdh4	144	40.28	36.11	47.22	41.2	51.67	47.8	sdh4	144	40.28	36.11	47.22	41.2	51.67	47.8	sdh4	129	39.53	32.56	44.96	39.02	46.92	45.5	sdh4	129	39.53	32.56	44.96	39.02	46.92	45.5
All	10364	48.36	43.53	38.41	43.43	53.49	38.5	All	10398	48.32	43.5	38.42	43.41	53.5	38.5	All	10565	48.58	43.69	38.28	43.52	53.45	38.4	All	10574	48.57	43.7	38.29	43.52	53.46	38.4	All	9176	48.63	43.58	38.33	43.51	53.38	38.4	All	7825	48.18	43	38.1	43.09	53.6	38.1

## Sheet: Table.S9
Table S9. Analysis of KaKs substitution rates among six Camellia. sinensis.
Sequence	atp1	atp4	ccmB	ccmC	ccmFC	ccmFN	cob	cox2	matR	nad1	nad2	nad3	nad4	nad4L	nad5	rpl5	rpl10	rps1	rps4	rps7	rps12	rps13	rps19	sdh3
CSSDHP vs CSSRG	NA	NA	NA	NA	NA	NA	NA	NA	NA	NA	NA	NA	NA	NA	NA	NA	0	NA	NA	NA	NA	NA	NA	NA
CSSDHP vs CSAOL	NA	NA	NA	NA	NA	NA	NA	NA	NA	1.04833	NA	NA	NA	NA	NA	NA	0	NA	NA	NA	NA	NA	NA	0.322358
CSSDHP vs CSAOM	NA	NA	NA	NA	NA	NA	NA	NA	NA	1.04833	NA	NA	NA	NA	NA	NA	0	0	NA	NA	NA	NA	NA	0
CSSDHP vs CSAMH	NA	NA	NA	NA	NA	NA	NA	NA	NA	1.75043	NA	NA	NA	NA	NA	NA	0.291884	NA	NA	0	0	NA	0	0.59497
CSSDHP vs CSAMK	0.327742	NA	NA	NA	NA	NA	NA	NA	NA	1.75043	NA	NA	NA	NA	NA	NA	0.291884	NA	NA	0.29736	0	NA	0	0.59497
CSSRG vs CSAOL	NA	NA	NA	NA	NA	NA	NA	NA	NA	1.04833	NA	NA	NA	NA	NA	NA	0	NA	NA	NA	NA	NA	NA	0.322358
CSSRG vs CSAOM	NA	NA	NA	NA	NA	NA	NA	NA	NA	1.04833	NA	NA	NA	NA	NA	NA	0	0	NA	NA	NA	NA	NA	0
CSSRG vs CSAMH	NA	NA	NA	NA	NA	NA	NA	NA	NA	1.75043	NA	NA	NA	NA	NA	NA	0.291884	NA	NA	0	0	NA	0	0.59497
CSSRG vs CSAMK	0.327742	NA	NA	NA	NA	NA	NA	NA	NA	1.75043	NA	NA	NA	NA	NA	NA	0.291884	NA	NA	0.29736	0	NA	0	0.59497
CSAOL vs CSAOM	NA	NA	NA	NA	NA	NA	NA	NA	NA	NA	NA	NA	NA	NA	NA	NA	0	0	NA	NA	NA	NA	NA	NA
CSAOL vs CSAMH	NA	NA	NA	NA	NA	NA	NA	NA	NA	NA	NA	NA	NA	NA	NA	NA	NA	NA	NA	0	0	NA	0	0.972568
CSAOL vs CSAMK	0.327742	NA	NA	NA	NA	NA	NA	NA	NA	NA	NA	NA	NA	NA	NA	NA	NA	NA	NA	0.29736	0	NA	0	0.972568
CSAOM vs CSAMH	NA	NA	NA	NA	NA	NA	NA	NA	NA	NA	NA	NA	NA	NA	NA	NA	0.291884	0	NA	0	0	NA	0	1.40048
CSAOM vs CSAMK	0.327742	NA	NA	NA	NA	NA	NA	NA	NA	NA	NA	NA	NA	NA	NA	NA	0.291884	0	NA	0.29736	0	NA	0	1.40048
CSAMH vs CSAMK	0.327742	NA	NA	NA	NA	NA	NA	NA	NA	NA	NA	NA	NA	NA	NA	NA	NA	NA	NA	NA	NA	NA	0	NA

## Sheet: Table.S10
Table S10. Twenty plant mitogenomes downloaded from NCBI for constructing phylogenetic trees.
No.	Family	Species	NCBI serial number
1	Theaceae	Camellia sinensis var. assamica cv. Xilian 1	OM809792
2	Theaceae	Camellia sinensis var. assamica cv. Duntsa	OL989850
3	Theaceae	Camellia sinensis var. assamica cv. Yukang 10	MK574876 、MK574877
4	Theaceae	Camellia sinensis var. assamica cv. TV-1	MH376284
5	Solanaceae	Solanum tuberosum cv. Desiree	MN104801
6	Solanaceae	Solanum lycopersicum	NC035963
7	Solanaceae	Nicotiana tabacum cv. zhongyan90	MN651324
8	Platycodon	Platycodon grandiflorus	NC035958
9	Asteraceae	Helianthus annuus	NC023337
10	Cruciferae	Brassica napus cv. Wester	NC008285
11	Cruciferae	Brassica rapa	MT409179
12	Cruciferae	Arabidopsis thaliana	JF729201
13	Euphorbiaceae	Manihot esculenta	NC045136
14	Euphorbiaceae	Hevea brasiliensis	AP014526
15	Myrtaceae	Eucalyptus grandis	MG925370
16	Leguminosae	Glycine max cv. Aiganhuang	JX463295
17	Poaceae	Zea mays	CM025451
18	Poaceae	Sorghum bicolor	NC008360
19	Poaceae	Triticum aestivum cv.- Chinese Yumai	NC036024
20	Ginkgoaceae	Ginkgo biloba	KM672373
